# Supplementary material for: Lipidomic characterization of bile and serum reveals an altered lipid landscape in end-stage primary sclerosing cholangitis
Source: Sci Rep. 2026 Apr 18;16:18066. doi: 10.1038/s41598-026-45651-6 (PMC13253874; doi:10.1038/s41598-026-45651-6)
Supplement: Supplementary file 2 — Supplementary Information 2. [file 41598_2026_45651_MOESM2_ESM.xlsx]

## Sheet: Supplementary Table 1
Byeon et al. Lipidomic characterization of bile and serum reveals an altered lipid landscape in end-stage primary sclerosing cholangitis
Supplementary Table 1. Log2 transformed quantitative lipidomics in bile from patients with PSC (n=7) and controls (n=16)
ID	55_Control	57_Control	64_Control	66_Control	71_Control	73_Control	74_Control	79_Control	87_Control	89_Control	93_Control	95_Control	48_Control	50_Control	53_Control	54_Control	86_PSC	92_PSC	94_PSC	03_PSC	72_PSC	75_PSC	80_PSC	Log2 Fold-change (PSC/Control)	P-value	Adj. P-value
Sex	F	M	M	M	F	M	F	F	M	F	F	M	M	F	M	F	M	M	F	M	F	M	M
Species Age	38.7644	52.9534	40.5342	43.2603	29.8466	30.1342	28.3041	34.3671	37.389	54.0658	49.9699	53.3836	55.8685	53.2932	55.3205	46.3068	37.389	69.4301	62.4137	61.4137	28.2904	31.3151	40.7205
AcCa(12:0)	21.9664	17.6894	18.4813	16.8705	17.4129	19.0896	19.0397	20.8283	19.8797	19.3708	18.7151	17.4097	21.7906	21.0761	19.3641	18.4257	16.4067	19.9464	16.0387	19.5394	19.7401	14.7191	16.4289	-1.66751	0.0960348	0.078853
AcCa(12:1)	21.1383	18.6733	18.1966	17.4927	17.7172	18.9547	18.2679	20.4066	19.2465	18.4102	17.8062	18.0622	20.4728	19.7381	18.6347	18.4482	15.2601	22.3561	15.5822	19.4694	19.034	14.2972	13.9552	-1.7178	0.207291	0.098576
AcCa(13:0)	21.1595	19.5145	20.0303	17.1497	18.277	21.6959	19.2582	20.0322	20.4637	20.2399	19.8552	18.1475	23.0431	20.3169	20.1025	18.5454	17.1404	19.4893	15.2337	17.933	19.8254	14.2143	14.4485	-2.96668	0.013896	0.0057364
AcCa(13:1)	19.9732	18.9054	16.1507	16.8882	19.0095	21.7669	20.4248	20.6794	19.2085	19.0693	17.3893	19.888	20.9678	20.3306	17.5796	18.3877	17.803	20.393	13.5858	19.49	19.2581	16.5818	15.7152	-1.61698	0.140279	0.11892
AcCa(14:1)	23.7281	18.6837	20.7441	17.3192	18.9355	20.1645	20.5297	22.8064	21.5012	20.7088	18.4039	10.2741	23.7498	22.9085	19.5994	20.3617	14.9924	19.9183	15.0014	21.3327	18.4834	14.8881	10.3592	-3.6011	0.0508134	0.056081
AcCa(14:2)	22.1167	17.4246	17.6878	16.6193	17.1471	17.2143	18.8572	20.8623	20.9448	19.5168	15.1074	15.2936	19.8321	21.6545	18.3908	17.393	12.5565	20.6532	17.5073	18.7917	20.2062	16.8452	17.601	-0.766596	0.520899	0.4925
AcCa(15:0)	16.4007	16.4198	17.3854	12.1636	15.3369	18.4704	16.8749	15.4228	16.0065	16.3794	17.9216	14.5548	20.9429	17.3461	14.8032	15.5365	11.3017	15.4709	10.9389	17.9342	15.3542	12.4389	12.5172	-2.66481	0.0369988	0.027108
AcCa(15:1)	18.8554	15.9054	17.1448	14.8572	15.3286	19.3591	16.5922	18.7539	16.4072	16.6319	16.4625	10.3933	19.9667	17.867	14.0077	11.2946	10.782	16.5803	12.8018	17.671	16.0766	11.605	9.86291	-2.61355	0.0819251	0.096322
AcCa(16:0)	21.8279	18.402	19.1914	13.3169	19.1414	19.3389	21.0116	21.3052	19.5727	16.8995	18.2747	15.5507	14.94	20.6124	19.3015	19.3554	12.8798	19.3974	12.2188	21.8042	16.7614	16.8949	19.092	-1.6207	0.293092	0.24674
AcCa(16:1)	22.2673	16.2914	20.6807	15.8012	18.9109	20.2165	18.561	21.3099	18.9144	18.4449	18.0831	18.2049	23.3808	21.1324	20.8736	8.89928	16.8505	20.9404	13.0593	22.4925	20.8256	15.8925	12.2501	-1.40027	0.440909	0.43088
AcCa(16:2)	21.9091	16.649	17.9571	15.7584	17.7401	19.1493	18.2992	20.3165	19.0448	19.0204	15.1436	16.6758	21.5881	20.7725	19.5014	18.895	12.594	18.68	13.3158	20.042	18.9592	13.3551	12.9356	-2.95388	0.0611409	0.032781
AcCa(17:0)	18.1996	15.1325	16.8778	12.9904	15.6528	16.0701	16.7513	17.0661	16.5527	16.5446	16.6891	15.3001	20.0536	17.0922	15.0872	15.7843	13.3106	15.6145	12.863	16.0029	15.199	14.3098	13.9076	-1.90709	0.00566485	0.020695
AcCa(17:1)	17.9357	15.7329	15.4298	13.3586	15.1778	17.1561	16.9233	17.2657	16.7583	14.4628	17.054	15.6505	20.435	17.0156	15.6463	14.9945	12.9481	16.0364	12.0355	17.3773	13.5843	13.6585	13.9328	-2.0876	0.0267028	0.033474
AcCa(18:0)	20.1344	15.293	19.5037	12.1229	17.82	16.5	20.3818	20.3449	18.3945	19.2883	14.2536	18.9003	21.0827	19.5468	19.8868	18.5127	12.5191	17.0026	12.3564	20.8072	15.408	15.1716	19.0156	-2.20784	0.133495	0.15998
AcCa(18:1)	23.1619	19.2591	22.4455	18.7154	20.1391	19.9733	21.9919	21.9973	22.7999	20.9387	20.8761	19.6515	24.2084	22.5212	22.9796	15.1069	18.1652	20.6406	17.5133	23.0042	20.8081	17.5529	19.1714	-1.49705	0.140477	0.21909
AcCa(18:2)	21.6813	19.452	21.8174	18.1316	20.2582	20.2935	21.2176	21.9148	21.8593	20.8542	19.5798	18.7576	22.2589	22.8589	22.2072	20.4891	17.7796	20.1268	11.3087	22.7244	18.8932	13.773	16.2768	-3.58307	0.0499673	0.016769
AcCa(18:3)	20.9115	16.7394	18.6699	15.9113	17.383	17.8518	19.0036	20.3748	18.3435	17.8191	16.8533	17.4948	18.4129	20.1943	16.8292	17.0521	13.8156	17.4232	12.9577	20.0189	18.4861	13.0749	13.2578	-2.53898	0.0673169	0.02459
AcCa(19:0)	14.796	14.396	14.3358	13.123	14.9247	15.0253	15.9876	14.9949	15.0773	15.149	14.334	15.4195	16.2952	15.2384	14.5264	13.9447	14.3153	14.1593	13.5442	15.0392	14.3615	13.4023	13.8833	-0.747269	0.0180389	0.061786
AcCa(19:1)	18.2066	16.4644	18.0184	15.9038	17.0318	17.1512	17.7864	17.8541	17.9708	17.4793	17.4294	18.1632	18.776	18.3879	17.4778	16.3007	14.0271	15.3697	13.3031	15.7847	15.6509	14.0152	14.8765	-2.80696	4.90993e-05	2.7419e-05
AcCa(20:0)	15.5089	14.8425	16.0647	13.032	15.0038	15.0158	17.1629	17.2054	15.8075	16.0906	14.9575	16.3585	16.5158	15.4915	16.2128	15.2822	13.1993	14.0932	13.1399	17.526	14.2491	12.731	17.9415	-0.962403	0.293891	0.22452
AcCa(20:1)	18.8336	17.6954	19.5256	15.4897	17.2739	17.8984	19.3375	19.8038	18.5351	17.7935	17.1745	16.9486	18.8216	18.8084	18.1124	18.0596	14.8656	16.4455	12.3144	18.4089	17.1458	12.0202	16.9693	-2.67918	0.0285291	0.0074844
AcCa(20:2)	18.3059	16.3103	17.7078	14.6852	16.2198	16.6159	18.3575	18.634	17.341	16.9862	16.4059	16.6861	20.0017	17.6884	15.7985	15.9914	12.8179	15.7815	11.5879	12.5212	16.2545	13.2766	10.4224	-3.87103	0.00201443	0.00064469
AcCa(20:3)	18.1451	16.4883	16.245	14.1662	16.0951	17.1251	17.506	17.369	16.9581	17.4082	15.7135	16.1037	19.7634	17.4089	17.2129	16.1932	13.763	16.4458	9.02024	17.3487	15.2524	13.4549	13.3141	-2.78329	0.0352208	0.0099002
AcCa(20:4)	19.7851	17.3101	17.9113	15.6149	17.2498	17.2541	19.0412	18.2294	18.3272	19.3135	15.441	19.691	20.675	18.7294	17.8859	17.124	16.2757	17.8463	16.8569	20.3504	17.7433	16.0703	16.5729	-0.710959	0.306269	0.33298
AcCa(20:5)	17.537	15.3042	15.5165	13.6898	15.7942	17.17	15.7683	16.4077	14.8784	16.0517	12.937	15.0266	18.6722	16.4329	15.12	14.4487	13.8109	15.5257	15.7975	16.6089	15.3802	11.3021	12.4014	-1.26837	0.1572	0.13367
AcCa(22:1)	16.2861	15.8443	16.3621	12.9663	15.2913	15.3975	15.8976	16.7092	15.3556	15.3365	14.0742	16.1013	18.7194	16.1334	15.1817	14.2336	13.2274	14.2176	13.1072	16.2692	14.9667	12.9359	16.6412	-1.13739	0.115798	0.11892
AcCa(22:2)	16.2001	15.7463	15.7469	12.6183	14.1564	15.2023	15.0695	15.1807	15.0767	13.9935	12.7864	16.1722	18.4775	15.3791	14.134	14.4553	11.9683	12.8995	12.0667	14.2816	12.9996	11.5699	12.4147	-2.42464	0.000107598	0.0031282
AcCa(22:4)	16.7006	13.5107	15.5603	12.4699	13.2457	15.2679	15.6278	16.3975	14.3931	15.307	13.8905	14.8332	18.1442	15.7661	15.5456	14.5611	10.0384	13.8009	11.7633	14.1818	13.914	12.8085	12.4553	-2.36743	0.00409023	0.0065498
AcCa(22:5)	15.4346	14.0841	15.1709	11.5438	14.3288	16.2363	15.7742	15.607	15.1425	14.9771	12.6775	14.6628	19.1088	16.4892	15.9051	15.0601	6.89678	15.3593	10.1627	15.0999	13.5064	12.2714	10.8073	-3.12284	0.0335619	0.012896
AcCa(22:6)	19.1356	16.8553	13.395	11.2607	16.0857	17.4558	16.4498	17.0791	17.8309	17.5419	14.1788	17.2591	21.0273	19.7365	17.1434	17.2793	15.4463	16.6937	8.04663	16.8343	17.2637	4.2941	7.94253	-4.49696	0.0723358	0.02459
AcCa(24:0)	16.4785	14.7222	16.0705	12.8904	15.9448	14.8393	17.8878	17.0493	16.7287	16.4503	14.6396	15.9875	19.2904	15.0491	15.6328	14.9747	13.8292	13.5427	13.1034	17.5858	14.5567	13.1824	14.378	-1.60358	0.0406004	0.056763
AcCa(24:1)	15.6596	14.3797	15.5186	11.4259	13.752	14.1252	15.4068	15.8594	14.5539	14.7598	14.054	15.1768	18.0769	14.4588	14.6451	14.222	12.6912	13.6502	12.2033	15.9045	14.7457	12.1604	13.8408	-1.1552	0.0907485	0.1239
AcCa(26:0)	13.3009	12.9034	14.7192	12.1609	12.8353	12.5324	14.6867	14.5168	14.5766	12.3065	12.6045	14.3514	17.3512	12.6645	14.4292	11.2347	12.4333	13.1455	13.1705	14.5818	14.4073	12.6943	14.5575	-0.00335425	0.994814	0.95866
AcCa(26:1)	15.351	13.9719	16.1486	10.7263	14.6518	14.2233	16.5983	15.9788	16.2666	15.2533	13.9476	15.5216	18.4346	14.3888	15.1836	14.444	11.3565	11.0581	11.7874	16.139	14.7986	11.118	12.6349	-2.3692	0.0209723	0.018952
Cer(d16:0_23:0)	17.888	15.471	16.6253	12.7833	16.382	16.4946	15.9972	15.5319	15.2544	16.154	16.5154	15.6399	19.5086	15.4821	16.1467	15.3457	13.4906	13.5998	12.217	17.661	14.7148	13.6203	13.1968	-2.00477	0.0237221	0.0195
Cer(d16:0_24:1)	19.5826	16.2484	18.7654	12.5672	17.7541	17.579	17.2253	16.299	16.7203	18.1932	18.332	16.5845	20.8822	17.3862	17.1753	16.409	16.4981	15.8428	11.9379	19.076	18.2231	16.6437	15.6574	-1.08805	0.290711	0.26657
Cer(d16:1_12:0)	13.4072	12.9786	12.1049	11.8348	12.3676	14.3973	13.3974	13.4824	11.5641	13.9274	13.6193	13.3596	14.8007	12.3414	11.56	12.4982	10.9364	11.6935	11.9315	15.1629	12.6913	9.34055	11.2021	-1.12637	0.158417	0.098576
Cer(d16:1_14:0)	18.1982	16.6302	17.9536	14.5583	17.363	17.4938	16.9466	18.2575	15.9595	17.3628	18.2521	16.5972	20.4185	17.1563	17.0269	17.2774	13.2137	14.1523	12.7871	19.493	14.4015	14.6416	12.9748	-2.81733	0.017126	0.0052572
Cer(d16:1_16:0)	19.0152	18.8527	19.5816	18.3172	19.4452	18.0215	18.2206	19.1954	18.6473	18.9808	20.1762	17.9196	21.4899	18.0502	19.7517	18.6814	18.6871	18.9945	16.0632	22.0835	20.4556	19.2968	16.1646	-0.200884	0.820508	0.816
Cer(d16:1_16:1)	13.4909	10.7524	13.3345	10.3287	11.0593	11.8847	-11.2338	12.8756	11.6612	11.1332	13.4294	10.9712	14.6231	13.2349	13.8245	12.3099	12.4139	12.3794	11.002	15.4704	12.6108	12.0854	12.1872	1.73774	0.289712	0.67827
Cer(d16:1_21:0)	19.4219	19.1827	20.4076	15.2489	18.7477	19.024	18.5692	19.8862	19.0443	18.5671	19.872	19.2646	22.0071	19.0597	19.2758	19.4293	15.4926	15.2033	12.0456	21.1661	16.5201	14.4005	14.845	-3.52042	0.0146975	0.0031612
Cer(d16:1_23:0)	21.6921	20.4311	21.1611	17.1883	20.1277	20.6201	20.7895	21.5788	20.3129	19.8596	18.6947	20.7606	22.8446	20.8587	19.9268	20.6855	16.2853	16.4896	12.9116	22.4306	17.289	15.2499	15.3092	-3.90428	0.0116841	0.0022094
Cer(d16:1_24:1)	15.8381	15.5222	16.1718	11.7875	15.4761	14.9962	15.0889	15.5175	15.9897	14.7447	16.4564	14.136	16.731	15.2085	15.6311	14.9072	11.7708	13.399	11.2224	17.1468	13.1941	11.9084	12.1902	-2.28673	0.0226214	0.0081293
Cer(d18:0_18:0)	20.4315	17.4479	20.02	13.6446	18.0792	18.2958	17.2314	17.008	17.2306	18.3638	19.6032	17.6964	22.1601	19.3865	18.9245	17.3291	17.8512	17.394	14.6637	21.3467	19.5531	17.2027	18.5191	-0.2275	0.808889	0.70981
Cer(d18:0_18:1)	16.9124	12.0129	16.2264	8.18671	13.4847	13.3322	12.2512	12.3752	13.5952	13.9682	14.5601	11.8031	17.6864	14.8149	14.2691	12.1643	14.878	13.923	12.9207	16.3548	16.79	15.7848	15.5594	1.57027	0.0560411	0.24028
Cer(d18:0_20:0)	19.586	16.5674	19.3317	12.5559	17.9155	17.4743	17.5732	16.0905	17.0416	17.9545	18.5552	17.4856	21.2563	17.6573	17.9105	16.8983	15.9947	15.5809	12.7552	19.8257	17.3937	15.4109	15.2833	-1.58094	0.12335	0.12539
Cer(d18:0_20:1)	16.9404	13.4856	16.0875	10.3685	13.9439	15.224	13.6787	14.0119	14.0836	14.5527	15.2645	13.7217	18.4507	14.8841	14.6608	14.0145	13.5712	12.9904	11.1497	16.7203	15.7449	14.3058	13.2338	-0.626379	0.462486	0.43851
Cer(d18:0_22:0)	20.6152	17.8883	19.6717	14.4077	18.1823	18.6229	19.1164	17.9274	19.2349	17.7119	19.0483	19.1894	21.4299	18.9422	18.9156	17.6651	17.5058	15.3239	13.9241	20.8023	17.7665	15.7312	17.1217	-1.77835	0.085393	0.06341
Cer(d18:0_22:1)	12.7235	13.817	15.8791	11.4961	11.4516	14.5618	17.2056	13.9205	15.3737	14.4015	15.24	16.8257	17.6942	17.3072	14.3708	13.9913	16.3817	9.78365	13.7665	17.6122	15.3759	15.4204	14.4132	-0.0871359	0.936179	0.78001
Cer(d18:0_23:0)	18.6741	16.1394	17.715	12.3254	16.1158	17.389	16.0152	16.1492	17.0849	17.7619	17.3575	16.9087	18.9105	17.0029	17.397	15.8729	14.3625	14.5605	12.0138	18.6689	15.0316	13.451	14.3481	-2.16746	0.032146	0.023135
Cer(d18:0_24:0)	18.9849	16.5081	18.0028	12.6177	17.386	17.2864	17.6986	16.7546	17.4352	17.0389	17.6649	16.7047	19.342	16.7117	17.1738	16.3496	15.7107	14.7182	12.617	18.5908	16.4258	14.8335	16.8201	-1.43	0.106652	0.094649
Cer(d18:0_24:1)	20.9988	17.4594	19.8136	13.8275	17.9767	18.7284	18.7104	18.1677	19.2138	18.226	19.1937	18.8625	21.3295	18.906	18.1173	17.4668	15.926	16.3918	-5.75223	20.1321	19.8332	17.7749	19.1787	-3.77888	0.320998	0.23053
Cer(d18:1_16:0)	22.3113	21.8447	23.7248	20.7866	22.3995	21.1272	21.768	22.4178	22.9762	22.1222	23.0145	21.5101	25.0387	21.9727	23.1011	22.076	21.9499	21.3389	19.6724	24.3519	23.0806	21.6238	21.4998	-0.455904	0.475716	0.45658
Cer(d18:1_16:1)	15.6183	14.6058	17.2387	12.8342	15.7733	13.826	15.0798	15.4035	16.9175	15.1475	16.369	14.5679	18.0486	16.0691	16.6671	14.949	16.0777	15.7203	14.2739	18.2579	17.2863	15.1457	14.9347	0.386923	0.546606	0.7131
Cer(d18:1_17:0)	18.6253	17.4321	19.1203	15.4622	17.4084	16.3841	16.4178	17.6797	17.7708	17.1049	18.1835	16.5646	20.5813	17.7185	18.1244	17.5216	16.5464	16.0272	14.074	19.9621	17.0631	15.8536	16.026	-1.12374	0.16402	0.12861
Cer(d18:1_18:0)	23.0298	22.4178	22.3962	18.3591	21.3496	22.1054	21.8927	21.8352	21.9414	22.1746	20.9693	21.8916	24.1018	22.2168	21.8284	21.5056	19.1137	19.6405	17.412	24.1988	21.1315	18.8305	18.5167	-2.04112	0.0538217	0.021224
Cer(d18:1_18:1)	14.4625	14.0517	15.5263	11.0689	14.1183	13.1763	12.4038	13.9391	13.3976	13.5029	15.7847	14.1587	16.195	15.5064	14.3209	13.5953	13.5694	13.7125	11.5853	17.1307	15.0824	13.6183	12.603	-0.175316	0.820185	0.72093
Cer(d18:1_20:0)	22.8586	22.5639	22.6466	18.4672	22.092	22.2897	21.8528	22.4222	22.5274	21.5022	22.7548	22.6085	24.1864	21.6754	22.4582	21.1494	19.4098	18.8208	16.0915	23.7513	19.9924	18.3004	18.0036	-2.93278	0.015805	0.0037796
Cer(d18:1_20:1)	13.7852	13.1054	14.4628	7.67942	12.8072	13.3082	12.2197	13.7431	13.6795	12.7625	15.3655	13.6311	14.9073	14.8944	14.6166	12.6772	10.5105	11.7372	9.73139	16.9555	12.4757	11.0986	10.1338	-1.54672	0.167552	0.14207
Cer(d18:1_22:0)	23.846	22.8984	24.3435	20.6485	22.9144	23.1675	23.7798	23.8471	24.1044	23.133	23.6831	23.749	26.2899	23.08	23.7151	23.1733	19.3245	19.481	16.373	25.0224	18.965	18.5264	18.732	-4.03415	0.00613534	0.0006938
Cer(d18:1_22:1)	13.0074	13.2889	13.0589	9.44809	13.3294	12.3691	13.5372	13.4527	12.4722	13.1328	13.3425	12.8982	14.9616	11.9088	12.7341	13.2178	8.30577	8.19673	9.39224	17.6177	9.72795	9.03381	10.5116	-2.48701	0.0939065	0.027756
Cer(d18:1_22:2)	19.1548	18.0239	19.6659	14.9924	17.9597	17.8587	16.5003	18.6523	17.6115	18.3155	18.686	16.8472	20.9981	18.1574	17.9951	17.9674	16.2706	16.3675	13.9764	19.884	18.2783	17.1401	16.4628	-1.17525	0.162133	0.14207
Cer(d18:1_23:0)	22.9735	21.2329	23.798	18.674	20.9235	21.5775	22.2248	22.4434	22.8751	22.252	22.8787	22.1387	24.6032	21.9665	23.055	21.7611	18.8884	16.4662	14.9451	23.7302	18.8436	16.7685	16.9622	-4.12481	0.00768457	0.0014797
Cer(d18:1_24:0)	23.7942	22.6811	24.5373	18.603	22.7012	22.6876	23.628	23.1774	24.3918	23.1765	23.4454	23.0672	25.8975	23.0821	23.8381	23.0654	19.4519	18.1219	15.2325	25.1415	20.1463	18.7745	19.8526	-3.70426	0.0155849	0.003681
Cer(d18:1_24:1)	24.3867	23.6337	25.195	20.525	23.1621	23.874	23.8682	24.3484	24.3586	23.8097	23.9863	23.617	26.5895	23.4374	23.9013	23.619	21.7476	21.3248	14.0252	25.3566	23.0534	21.5523	21.7356	-2.63802	0.094175	0.027756
Cer(d18:2_14:0)	18.4723	16.9471	18.873	15.1659	18.0445	17.8392	17.6	19.0402	17.4557	18.285	18.6676	16.8611	21.2376	17.7787	18.3878	17.7905	13.8551	14.8793	11.0555	19.7965	15.8272	14.9714	13.6505	-3.16569	0.0189471	0.0045626
Cer(d18:2_14:1)	12.6239	11.7396	14.0341	9.2827	12.5141	13.1088	10.0463	12.827	12.7074	13.3972	12.8664	10.2195	15.4199	12.9391	14.4848	12.4511	9.67617	9.38526	9.50963	15.2584	10.8531	10.0672	9.01805	-2.00309	0.0551907	0.043661
Cer(d18:2_16:0)	16.6434	15.9092	17.8523	16.8355	17.5483	15.713	16.1114	17.0505	17.1302	16.9278	18.1003	15.6376	19.717	15.8647	17.9844	16.1199	18.3009	18.3118	16.3913	19.7214	19.2913	18.6569	18.1093	1.45097	0.0114698	0.022138
Cer(d18:2_16:1)	12.7985	10.1029	14.19	10.8275	12.4045	13.2999	12.2411	13.9053	12.8272	12.4906	13.7532	10.7022	15.0278	12.9682	14.3002	11.9377	13.4468	12.6659	9.62703	15.1772	13.7902	12.6777	12.3213	0.0790889	0.91588	0.97367
Cer(d18:2_18:0)	17.5965	16.8005	18.6704	16.8353	17.4028	16.5432	15.8865	17.2389	16.6412	16.7998	18.2914	16.3398	20.463	17.0073	18.4037	17.0983	18.2084	17.0497	14.5638	19.3055	18.344	18.0749	16.9578	0.124419	0.850273	0.91268
Cer(d18:2_20:0)	20.8053	20.0396	21.7958	15.5647	19.6082	20.2297	19.7061	20.4782	20.5421	19.5005	19.942	20.2132	23.1827	19.9235	20.156	20.1097	16.9354	16.6424	13.1424	21.5211	17.7619	16.8649	16.467	-3.0645	0.0156208	0.0065498
Cer(d18:2_22:0)	23.2079	22.5012	23.1966	18.5211	22.3655	22.6481	22.3687	23.3795	23.1311	22.1701	22.7139	22.2978	25.3579	22.1212	22.7472	21.4567	19.5454	18.9963	16.3237	24.3442	20.1078	18.7912	18.9302	-2.93455	0.017417	0.0058814
Cer(d18:2_22:1)	14.0368	14.1843	14.5604	-5.7653	13.5357	13.7399	11.8342	14.9328	13.885	13.3557	15.445	13.4147	14.1647	15.1547	14.4394	11.9103	9.71932	11.1221	9.18799	16.8075	12.4468	11.3042	-4.66263	-3.25888	0.277779	0.069998
Cer(d18:2_23:0)	22.1506	21.1904	21.8553	17.8058	20.8449	21.7162	21.1989	22.1005	21.1304	20.8804	21.4243	20.8832	23.7247	21.3016	21.3061	21.337	17.551	18.0948	14.868	23.1278	18.9704	17.1996	16.8706	-3.20571	0.015131	0.0031282
Cer(d18:2_23:1)	18.8272	17.5329	15.0494	12.7481	17.1646	18.0253	16.7235	17.5935	17.7364	17.4335	16.9728	16.5462	20.5321	17.5239	17.0877	17.8631	14.2868	14.7953	13.2939	19.2623	16.1784	14.8935	14.9329	-1.83243	0.0523053	0.056104
Cer(d18:2_24:0)	12.2542	12.3402	11.3652	8.97844	12.6435	12.0143	13.9987	13.7612	10.697	12.303	11.3532	9.6433	14.2573	9.76974	12.1121	11.9839	10.042	9.92373	9.40742	17.9127	15.3715	10.2248	19.5111	1.35682	0.443873	0.36126
Cer(d18:2_24:1)	22.8445	21.3435	23.1626	17.6489	22.028	22.1489	21.6938	22.8639	22.6121	22.2348	22.5218	21.6564	24.4336	21.7055	22.3352	20.9829	20.1522	19.6121	15.5997	23.8225	20.7064	19.4446	19.5233	-2.17628	0.0575066	0.027756
Cer(d20:1_24:0)	15.7683	15.4744	16.5089	11.6279	15.0085	15.9851	16.2119	15.89	15.1285	15.4214	15.9274	14.9245	15.3463	15.1186	14.942	13.5212	13.6356	14.7223	13.3108	17.6286	14.3291	13.4519	13.9912	-0.736795	0.274897	0.25034
Cer(d20:1_24:1)	16.8193	15.2985	17.683	10.8135	15.6524	16.4057	16.2657	15.7572	16.8585	15.7979	16.6457	15.3203	19.273	16.0994	16.2866	15.0562	14.0394	14.0761	13.1027	18.299	16.2273	14.1316	16.4087	-0.818502	0.33861	0.34791
Cer(m18:0_16:0)		10.4733	10.8457	2.26525	9.95457	9.11948	9.82811	10.8887	10.1384	9.49745	10.7886	10.6463	12.6753	9.84014	10.4701	-5.53834	10.2326	11.7834	13.4638	12.7078	13.3814	11.1373	13.5157	3.52455	0.012725	0.057569
Cer(m18:0_18:0)	12.2695	12.4166	12.6391	8.81028	11.8378	11.6946	13.3654	12.1667	11.6438	10.9184	11.5208	12.5191	15.4923	11.0416	11.7693	11.039	10.8824	11.306	11.7304	14.6374	12.0388	11.3132	13.9738	0.322351	0.628696	0.7131
Cer(m18:0_20:0)	11.5896	12.082	12.0422	10.2612	11.8652	11.8037	13.2479	11.9155	10.9091	11.0099	11.224	12.1488	13.076	10.6948	9.23244	10.3617	10.7398	11.5444	11.9496	13.7416	11.7068	10.958	13.4645	0.548483	0.30789	0.36868
Cer(m18:0_22:0)	12.0825	10.8621	9.3666	10.3087	12.5891	12.2144	14.1378	13.0373	12.1726	10.5961	11.2043	13.845	14.5003	9.5438	11.3248	12.1709	11.4754	11.2781	13.5896	14.9532	13.6125	11.852	16.4409	1.44225	0.112217	0.12228
Cer(m18:0_24:0)	13.1949	13.9041	13.1408	10.9187	13.7249	14.1164	15.7473	13.2293	13.0572	13.6137	12.7279	13.686	15.4077	12.3835	13.0393	12.2998	12.5457	12.9292	14.398	15.5202	14.5366	12.5576	17.9898	0.966889	0.259641	0.20765
Cer(m18:0_24:1)	14.2719	15.2553	14.9087	12.1472	13.7265	15.0224	16.4496	14.7959	14.1353	8.77742	10.4713	15.8435	16.1538	13.6477	13.5418	13.082	11.8695	13.0049	16.1406	15.5943	16.6562	10.6785	19.1996	0.84541	0.514538	0.51593
Cer(m18:1_18:0)	12.8954	13.5733	13.7395	10.3733	9.00291	12.0421	12.2787	12.1207	10.157	9.37448	11.2843	13.0549	15.8027	12.4486	13.2133	11.1248	8.27149	9.34676	10.1312	14.5619	11.6681	9.01731	13.1003	-1.15937	0.267313	0.25034
Cer(m18:1_20:0)	13.8917	14.7343	14.406	11.0569	12.9316	14.6883	15.1883	14.1527	13.3483	12.0614	12.351	15.6916	16.6617	13.8928	13.7801	12.8059	8.3149	8.60567	10.94	16.2589	12.4596	8.45853	13.0038	-2.70389	0.0543338	0.019084
Cer(m18:1_22:0)	13.7138	15.1382	15.2299	8.92974	14.4631	14.7699	16.4311	14.4542	13.5659	11.893	12.2088	15.3931	14.1347	13.468	13.6542	12.4887	8.72291	11.5744	-8.86116	13.9418	10.1228	8.83509	14.6152	-5.32444	0.128646	0.014196
ChE(16:0)	11.7491	13.45	14.6677	-9.34101	16.3918	15.6292	15.6354	16.0448	14.1006	11.7681	9.21295	16.1394	18.5502	16.4303	14.9903	15.5595	15.276	11.1221	10.5736	17.3252	11.582	13.113	14.4638	0.164667	0.930157	0.55654
ChE(16:1)	11.0321	13.5809	13.1229	-5.13426	16.2176	16.006	13.5474	15.0241	11.2263	11.1889	12.7941	15.5268	17.3971	14.9692	14.8674	14.3886	13.7143	11.4674	12.571	16.8563	13.1985	14.8252	15.4183	1.1476	0.441193	0.78061
ChE(18:1)	14.0671	16.8977	17.7719	12.3936	20.6371	19.2664	19.2218	19.3528	18.0484	15.1955	17.5299	19.4512	22.3682	19.2296	18.7952	18.8695	19.2075	13.0883	15.5126	21.1992	15.4139	17.4358	18.7989	-0.831899	0.507381	0.61874
ChE(18:2)	17.2668	21.3801	18.3056	13.7022	21.7451	21.9224	20.0996	23.1613	16.8118	19.6635	21.3412	23.0029	26.1043	23.0853	22.965	21.8939	21.0575	13.9162	16.4669	11.429	18.745	19.9426	22.1195	-3.11009	0.0934504	0.17572
ChE(20:2)	10.4455	13.2027	13.9446	8.07474	17.2692	14.9696	13.4128	14.5498	11.8781	11.683	13.6521	15.2722	17.1398	13.4412	14.4074	13.5448	14.4532	9.9808	14.3192	17.0767	11.9683	12.1978	15.5287	0.0909069	0.934231	0.90025
ChE(20:3)	11.6931	16.1788	13.9261		18.3482	16.3893	16.3289	15.0531	13.4528	13.3488	14.4476	16.7092	19.634	16.19	16.9129	14.9283	16.3056	8.61072	13.8132	19.3091	13.2145	13.734	17.8756	-0.874731	0.559435	0.89795
ChE(20:4)	14.2875	18.8124	17.927	12.2938	18.9905	18.7906	18.75	20.1171	18.0142	15.834	12.808	18.6866	21.7508	19.2466	18.6603	18.7264	19.4015	10.3205	15.7023	20.2088	14.4593	16.2524	19.7449	-1.14675	0.461765	0.49695
ChE(20:5)	10.577	16.264	14.7733	9.43046	16.7579	16.4687	14.2708	15.509	16.164	12.5666	13.5921	15.9553	17.3225	15.6772	13.3832	14.3711	15.8653	-4.90489	11.9585	17.5787	11.3683	12.719	16.0623	-3.04668	0.335859	0.40955
ChE(22:4)	11.8158	13.3159	13.3969	12.3466	15.8955	14.9315	13.7317	14.237	12.7886	12.9726	13.242	13.889	16.8327	12.6743	13.3854	13.8835	13.5766	12.1495	15.5326	17.2924	12.991	12.6822	15.9848	0.606892	0.470916	0.45212
ChE(22:5)					-9.25825	14.4497	13.393	14.1966	13.4764		12.7317	13.7929	16.9796	12.9679	13.5927		14.029	-6.3857	13.4812	14.8316		-7.0713	16.3059	-4.10044	0.445461	0.78669
ChE(22:6)	14.3391	17.4013	18.5334		18.4759	17.6717	17.4988	17.5046	17.7728	16.0663	17.0183	18.2335	20.6281	16.381	17.2008	16.776	17.0287	-0.161472	13.2286	17.884	13.0664	13.5637	18.548	-4.12515	0.139153	0.3304
DAG(14:0_18:2)	14.8049	14.5551	14.1487	12.8886	15.4936	15.5868	15.9022	15.3237	16.1946	12.8041	15.5513	14.3762	14.9501	13.325	13.603	12.8128	14.8569	14.1479	13.5342	17.6529	14.3509	15.0475	14.0645	0.287782	0.634017	0.70543
DAG(15:0_16:0)	11.0891	10.8231	9.35198	7.61192	11.5269	12.1421	11.3425	11.1609	12.2999	9.10215	9.92992	10.3215	11.158	7.9819	8.14352	7.79123	11.2221	11.3088	10.8998	11.328	12.2419	10.086	11.4682	1.11107	0.0266937	0.16468
DAG(15:0_18:1)	15.0796	14.1655	14.3908	11.5413	14.3964	15.2255	14.4985	15.7682	16.3612	11.6683	14.082	13.7876	15.5294	13.4341	14.2286	13.229	13.8586	13.6471	12.8724	17.1383	14.0113	13.5633	13.6866	-0.100527	0.873688	0.81887
DAG(15:0_18:2)	12.7594	-9.61679	12.0114	7.67677	12.1203	10.8827	-10.5607	12.7461	14.6304	9.91675	12.6286	10.588	12.63	11.7526	12.2338	10.6783	14.1027	11.3038	9.62327	15.2884	12.5687	12.4374	11.7774	3.50074	0.100022	0.30093
DAG(16:0_16:1)	17.6736	16.3311	15.6336	14.5388	16.1678	17.6687	16.9494	17.2744	17.3845	13.8805	16.4318	16.1905	16.3279	15.1056	15.0725	14.9825	16.8329	16.0909	15.1458	19.2889	17.4422	16.9903	15.8435	0.70412	0.254578	0.34889
DAG(16:0_18:0)	14.0588	13.5911	11.6975	13.003	14.1173	14.5516	14.8956	13.6838	13.5966	11.4875	12.1882	15.2587	13.9347	11.9784	11.5999	11.9147	13.1827	14.2248	13.6592	13.9882	15	12.7099	14.9384	0.73527	0.120635	0.23782
DAG(16:0_18:1)	21.6097	20.4381	19.6476	15.6273	20.4657	22.2075	21.771	21.493	23.4284	18.1851	20.3609	21.1297	21.9256	19.792	20.6593	19.5356	19.7704	18.3995	17.311	23.3217	19.3491	18.5434	19.8982	-1.00395	0.262629	0.28265
DAG(16:0_18:2)	24.1361	23.6832	23.2431	19.3089	24.1408	23.6833	23.5836	24.2929	25.6287	21.2467	22.9764	23.4973	24.4139	23.2793	22.7456	21.5184	22.5084	19.1166	19.4643	25.3982	21.9796	20.734	21.2406	-1.71945	0.084306	0.067237
DAG(16:0_18:3)	18.7958	18.701	17.8919	14.9035	19.3059	18.7232	18.3738	19.3676	20.0743	16.3794	18.5792	18.5769	18.8323	17.6987	18.3737	16.8228	18.8778	15.108	16.3002	21.4742	18.0433	18.0118	16.9201	-0.393156	0.65003	0.61116
DAG(16:0_20:3)	14.9901	16.2078	14.5672	13.9048	16.0386	16.1224	15.3561	15.912	17.3501	13.2288	14.5525	16.0459	15.7534	15.0408	15.7141	13.4983	16.4664	13.3793	13.059	18.0434	15.2374	14.6825	16.4865	0.0686948	0.927647	0.96296
DAG(16:0_20:4)	20.1898	20.3428	19.7383	15.8465	20.4529	20.0424	19.0961	21.0307	22.7848	16.8557	18.9189	20.3689	20.8144	20.1635	20.2023	18.3758	19.4647	15.1941	17.5357	22.5625	18.8546	17.9944	18.9626	-1.04881	0.291572	0.25483
DAG(16:0_22:6)	18.9732	20.4831	19.5333	14.445	20.5665	19.079	17.8351	20.055	21.0938	16.4502	19.1813	19.4607	20.6871	19.3923	19.6821	17.3251	19.571	13.7216	16.4108	21.2805	18.2653	17.6683	16.9224	-1.32375	0.222169	0.23247
DAG(16:1_16:1)	13.5329	13.4209	12.9131	12.516	14.706	13.5786	11.8548	13.8746	13.0884	10.6338	14.3074	13.4913	13.133	11.6937	12.5175	10.8076	14.2117	13.8172	13.5073	16.0864	14.3228	14.8629	13.2936	1.42092	0.0080679	0.023103
DAG(16:1_18:3)	10.4363	11.3348	9.86982	9.25763	13.5683	-7.87008	-8.39084	12.3216	11.439	8.61638	12.7318	11.6433	11.0061	9.9104	11.4194	9.04888	13.3589	8.73034	11.1083	15.2866	13.0611	13.4027	11.8676	3.88081	0.0474965	0.069415
DAG(17:0_18:1)	14.6074	14.905	13.6941	10.8126	14.387	15.2777	14.9288	15.591	16.2906	11.6297	13.8208	14.1138	14.604	12.9768	13.0203	11.4725	12.9573	12.493	11.5984	16.6075	13.0896	11.4329	13.3546	-0.807048	0.310596	0.33304
DAG(17:0_20:3)	12.7361	14.823	11.1422	8.63912	13.8183	13.9891	12.8232	14.4713	15.9427	11.4287	13.3935	13.3776	14.0038	12.6309	13.7397	11.9496	12.0017	10.0062	11.6033	16.4454	12.5882	12.4917	14.6278	-0.233328	0.801739	0.79572
DAG(17:1_18:2)	4.93999	4.60844	2.60268	-7.56403	10.2526	11.5381	4.0384	11.5718	12.5158	8.88903	11.4264	4.45989	3.64142	9.94134	11.8299	8.33599	10.639	3.07382	9.45403	14.4579	10.7208	5.14699	9.76922	1.97314	0.323602	0.57313
DAG(18:0_18:1)	17.4595	17.7244	16.1537	14.9592	17.6152	18.4698	18.4467	17.8508	19.1164	15.1381	16.7974	18.0935	17.6094	15.8479	16.5108	15.4787	16.0681	16.6227	16.1883	19.5464	16.8327	16.0831	19.8476	0.233227	0.747126	0.79692
DAG(18:0_18:2)	21.0842	21.5557	19.8308	16.3146	21.5876	21.3634	22.0403	21.0457	22.9455	19.73	17.5005	20.717	21.952	20.9395	21.0355	18.9045	20.2211	17.8138	18.0674	23.4467	18.4211	19.4238	20.86	-0.783615	0.385723	0.39534
DAG(18:0_20:3)	16.8281	17.2001	15.4158	10.9718	18.1305	18.8661	17.5415	18.7025	18.9562	13.6325	16.4015	17.6717	18.2963	16.2606	17.2774	15.8084	16.7642	13.5953	15.02	20.7451	15.6202	15.88	20.1566	0.0783479	0.946348	0.94482
DAG(18:0_20:4)	20.0071	20.4306	18.5903	13.9907	20.9589	20.6138	20.9397	22.144	20.9784	17.6686	18.6761	20.7073	21.2748	20.1171	18.3825	19.2554	18.2117	14.5918	18.0423	23.3797	17.7553	18.3931	22.067	-0.750842	0.550944	0.51565
DAG(18:0_22:4)	13.9232	13.101	13.0476	10.0518	14.4098	15.1252	14.9845	16.0455	14.1013	11.3426	13.1081	13.741	14.0779	12.3127	13.2573	12.1926	12.3657	10.5164	14.0163	16.1009	13.6224	13.1229	18.3091	0.581299	0.588058	0.58615
DAG(18:0_22:5)	15.6563	17.5045	15.1096	11.3245	17.0172	17.6645	15.9002	17.6616	18.4696	14.2082	15.1857	17.8685	17.1614	15.899	16.5906	14.6661	13.9322	12.3968	14.1969	19.3663	15.1237	14.5395	18.3355	-0.704996	0.518897	0.50032
DAG(18:1_18:1)	16.1128	14.4899	13.3607	12.9864	15.7953	14.2713	15.2746	14.9963	13.7282	11.735	12.3724	15.866	15.7325	12.4046	11.7473	12.3992	17.4528	14.2499	14.3621	14.0766	15.5777	14.8781	14.0747	0.998586	0.120741	0.20075
DAG(18:1_18:2)	21.3028	21.7847	20.4951	17.3142	22.0083	22.1887	21.239	22.2573	23.5747	19.3483	20.7362	21.4265	22.1304	20.5457	20.8979	19.6302	20.4692	16.7509	17.8229	23.8993	19.9033	19.2253	21.1204	-1.17054	0.25301	0.22194
DAG(18:1_20:2)	12.3698	15.5598	13.1741	10.5019	14.7641	16.5346	14.8756	16.5041	17.9313	12.8661	15.3684	11.9596	13.1254	12.749	13.471	13.9438	13.6374	11.9163	15.2526	18.9774	13.1281	13.634	17.2146	0.716753	0.515823	0.59839
DAG(18:1_20:3)	15.4504	17.0597	15.935	11.2588	17.2366	16.632	16.5519	17.2563	18.1836	14.857	15.8913	16.3954	16.8266	14.7965	14.789	14.215	14.8897	12.4731	13.4177	19.2971	15.168	14.2116	17.7854	-0.51308	0.621378	0.62921
DAG(18:1_20:4)	17.8541	18.5507	18.0577	13.7854	19.2736	18.4985	16.4236	19.4569	20.9102	15.5137	16.8917	18.808	19.021	18.3195	18.5937	16.3656	17.1774	12.8355	16.6583	21.914	17.5952	17.4103	20.2877	-0.198321	0.86958	0.816
DAG(18:1_22:6)	12.2207	14.6876	13.4598		15.4954	13.3355	9.57761	14.4595	15.7075	10.385	13.3435	13.3649	14.1188	13.6182	14.0115	11.5992	14.8399		12.6761	16.245	13.2724	14.3513	16.4303	1.3435	0.108458	0.6069
DAG(18:2_18:2)	17.7363	18.629	16.847	14.8785	19.0424	18.5204	18.394	18.7354	20.66	17.0008	18.1959	17.3374	18.5487	18.1621	19.1218	16.7137	17.6836	14.2857	15.0674	21.6843	16.8003	18.3005	18.2401	-0.595294	0.559202	0.51958
DAG(18:2_20:4)	13.8897	15.6601	13.9744	0.337222	15.6566	15.4489	14.1139	15.7608	17.6765	12.8811	13.281	15.6628	15.7238	14.4415	15.2141	13.3521	13.5143	8.96108	12.3036	18.2405	12.2383	13.278	11.4965	-1.0804	0.461184	0.56594
MHC(d16:1_16:0)	12.2669	-5.44351	12.8433	-7.92045	10.7688	11.2892	13.1592	12.6846	10.9512	9.5562	10.2485	11.2841	14.7927	10.9143	9.65048	12.2496	8.44105	8.80238	9.6547	12.6544	9.90156	9.12344	1.01551	-0.817658	0.701104	0.50636
MHC(d18:1_16:0)	13.1132	13.2767	13.4118	5.6287	13.6374	12.3788	15	13.7968	13.5213	11.24	12.7386	14.0375	16.1345	12.5674	13.0372	13.51	10.0514	-7.6661	15.3418	14.7055	15.1949	12.2422	18.8035	-1.70037	0.630081	0.92075
MHC(d18:1_20:0)	14.6899	15.362	12.5578	10.9873	14.3448	14.0066	15.7769	14.7448	14.5237	14.2129	14.351	15.3378	17.1746	13.6218	13.8443	15.2806	9.95692	14.0924	11.8108	16.9286	14.2949	11.5088	14.701	-1.09843	0.284041	0.23172
MHC(d18:1_20:1)	-4.28221	13.1269	9.69527	7.96283	12.4205	-4.29439	-6.28927	12.4045		-7.44405	13.6198	13.8103	-7.73623	13.0404	-6.93664	-6.82497	8.14411	9.73368	1.95331	15.0649	3.02602	8.54846	-7.14236	2.13345	0.567971	0.75365
MHC(d18:1_22:0)	15.1563	12.3978	14.6518	11.8752	15.3641	14.2833	16.3937	14.9883	15.9191	15.4261	14.5188	14.0857	18.2686	11.2336	15.6243	12.4553	10.9526	13.9207	11.4186	17.9459	15.0841	13.8792	17.1539	-0.203697	0.857035	0.80554
MHC(d18:1_22:1)	15.4503	15.6926	15.4844	12.2723	15.9085	14.8639	16.1292	16.3584	15.387	16.3661	15.7318	14.9749	17.7139	14.9156	15.7505	16.1459	12.1538	12.9584	13.3857	20.8271	13.0689	12.9641	12.6349	-1.5726	0.226366	0.12124
MHC(d18:1_23:0)	14.9705	14.3535	14.4082		13.8732	15.2304	16.1339	14.8237	15.1679	14.4925	14.3629	15.0659	18.7702	13.7832	15.4745	16.2803	9.41721	10.0828	7.84327	19.0341	8.62517	9.40118	-3.71326	-6.47601	0.0417258	0.014747
MHC(d18:1_23:1)	15.2877	15.0527	14.9863	11.7393	15.6485	14.2438	15.6056	16.5029	15.1031	16.1416	15.4048	13.9043	17.5998	14.4636	15.2916	16.0826	11.1229	11.7813	11.7033	21.0876	12.3477	11.8746	11.9293	-2.07018	0.177172	0.080615
MHC(d18:1_24:0)	16.5422	15.6367	16.8058	12.4657	15.8901	15.865	17.337	16.5703	16.0605	16.1259	15.5925	16.2325	19.0369	14.6107	16.7122	16.0484	12.1235	11.9134	12.8596	21.0263	12.841	12.6967	15.7084	-1.92878	0.176926	0.091649
MHC(d18:1_24:1)	16.7131	16.3063	17.1493	12.2098	16.6376	16.1853	17.5846	17.8302	17.2089	16.366	17.4404	17.4942	18.2764	17.1544	15.9696	16.7887	11.7982	12.3177	12.1961	19.8995	13.9481	12.4543	-4.81379	-5.59286	0.0989454	0.0058814
MHC(d18:2_21:0)	11.8276	12.4092	12.4569	2.30858	12.6169	11.8005	11.4269	13.1631	11.9389	11.8876	13.493	13.6033	13.7666	12.9127	12.3904	13.2315	-10.4078	10.7146	10.3989	16.0619	7.98608	7.56412	11.3916	-4.27934	0.233649	0.14426
MHC(d18:2_22:0)	12.8535	12.7056	12.6625	9.68672	12.962	13.1728	15.4437	14.5998	12.3918	12.9488	11.8973	13.9329	15.6072	13.1623	11.7989	12.9868	9.95474	12.124	11.4491	16.2756	12.868	11.228	14.5945	-0.40878	0.65788	0.62762
MHC(d18:2_23:1)	12.5473	11.6524	11.849	13.2512	13.1665	10.3748	10.5717	12.9596	12.1549	13.085	12.6231	10.7156	15.1969	11.7051	12.3542	12.5704	11.7317	13.4468	12.455	17.3991	13.3149	12.0861	11.3395	0.811832	0.356336	0.37666
MHC(d18:2_24:1)	15.3458	15.7893	15.6962	10.791	16.0902	14.5409	14.6274	16.4879	15.0964	14.1781	15.8767	16.1052	16.2012	15.8953	13.893	15.5273	7.29624	11.856	12.0283	18.2002	13.2991	9.55643	12.2795	-3.06017	0.0542202	0.014863
DHC(d16:1_16:0)	15.8968	15.5019	15.6828	10.5875	15.4882	14.7862	15.805	16.5956	14.2174	14.499	15.616	14.7782	17.3575	14.7779	15.4752	16.1387	11.7035	13.7538	13.8223	17.1516	15.4063	12.0467	18.5955	-0.560293	0.603404	0.54065
DHC(d16:1_24:1)	8.84752		11.5363		11.3416	10.9743	11.1532	11.3546	-0.682715	10.6853	9.5714	10.6581	12.7626	7.54372	-8.60489	10.8193	10.8477	12.2448	14.8946	14.6061	16.4636	11.7504	19.925	5.96459	0.0070304	0.026654
DHC(d18:0_24:1)	-5.77751	-2.61661	-1.31175	-2.81659	-1.86563	-2.42439	3.47547	-1.38161	-3.84173	1.26228	-3.12125	0.223442	5.85774	-0.363216	0.215413	-0.498888	9.14737	12.7627	14.6738	2.86133	15.7038	-1.32786	18.1801	11.2225	0.00540289	0.00065792
DHC(d18:1_18:0)																	11.2995	13.3042	16.1211		15.979	10.1826	20.0868	#DIV/0!	#DIV/0!	0.00049084
DHC(d18:1_20:0)	10.436	10.2102	11.837	7.27003		10.6088	12.4342	11.2754	-4.62458	-7.35439	10.3116	10.5962	13.5168	-4.55028	8.46806	11.1753		8.58182	13.9476	12.3973	14.0893		17.9664	5.95582	0.0224795	0.45151
DHC(d18:1_22:0)	13.4365	12.6095	14.5132	9.98987	11.7467	13.1422	14.6068	13.0658	12.9297	12.7136	12.6509	13.4391	15.9753	11.4178	12.7376	12.9863	13.1135	15.6631	11.57	15.7599	18.3695	13.5624	21.4623	2.64542	0.0864192	0.037309
DHC(d18:1_23:0)	12.2703	9.83016	12.3432	-8.78424	-10.1663	10.0654	12.2908	11.1	9.95218	-7.80293	-6.62433	11.0243	13.8607	9.44573	11.506	12.24	8.75413	10.4236	12.0069	14.242	14.1765	8.94496	17.9766	5.95124	0.0301391	0.16645
DHC(d18:1_23:1)	-4.40838	8.14381	4.06324			8.92079	9.76841			9.30583			11.535			9.25892	9.2467	11.8854	11.5376	13.08	13.5304	9.31267	17.8048	5.26907	0.0294414	0.0031282
DHC(d18:1_24:0)	13.5967	9.88208	14.8624	10.0334	12.3365	13.6483	16.3169	13.9334	14.0809	13.5736	12.7289	13.5465	16.9475	12.2993	13.7168	14.6405	14.6694	16.6225	19.0924	15.8715	18.6098	14.1207	22.9217	3.90644	0.0137817	0.0065498
DHC(d18:1_24:1)	13.8978	10.8602	14.1655	10.4028	12.2307	13.5473	15.3783	13.0358	12.7265	12.3531	12.8539	11.6401	15.815	11.3974	12.3347	13.4305	15.7467	19.2177	4.3673	14.9409	21.9911	16.407	22.4428	3.5654	0.175084	0.076118
DHC(d18:2_16:0)	14.6719	14.268	15.5695	12.3169	14.9878	13.8185	13.8296	15.9437	15.2126	14.2692	14.8538	14.5937	17.2293	14.4593	15.229	15.2912	11.3089	12.4892	14.2891	15.8945	14.8438	11.3564	17.798	-0.786868	0.43716	0.3376
DHC(d18:2_24:1)	10.0782	11.1573	9.8646	7.73907	10.5792	9.06036		10.7084	10.0405	10.6826	10.7769	10.6547	11.5142	10.3802	8.31533	8.39557	13.6557	16.3937	17.5797	13.9535	18.6807	14.3353	22.0841	6.67248	0.000922305	2.8506e-05
DHC(d44:1)		-3.96938		9.08577		-8.04965	11.122	-8.52371	-8.21722	-8.47041			-6.34697	-9.83459	-8.91768		7.47784	10.0205	11.4454	10.4315	12.7549	3.02899	17.0729	14.531	0.000199247	0.0022094
THC(d18:1_14:0)	14.6933	12.9015	13.7526	11.1587	13.8794	13.7082	13.9686	14.7908	13.0371	12.1855	13.7857	12.8063	16.7921	13.666	13.7359	14.2546	7.8337	11.2598		14.5739	11.8655		10.9185	-2.40449	0.0884754	0.0031282
THC(d18:1_16:0)			-6.66648	13.6665	12.3065				-8.55586		-8.67953						13.5529	14.8478	13.4984	13.4088	16.2167	13.2884	16.1095	14.0033	0.0526697	1.0284e-05
THC(d18:1_24:0)	11.6871	11.5722	11.5244	11.2868	10.7261	12.883	14.5876	11.8681	12.1957	11.0456	11.1721	10.8712	-0.333402	11.2597	10.8321	4.61718	10.474	12.3133	10.6049	12.6931	12.4763	11.6254	13.6254	1.486	0.144409	0.39926
THC(d18:1_24:1)	11.3297	10.4547	11.604	2.41496	10.3225	12.9099	14.0287	12.0733	12.5389	10.6779	12.2849	11.0307	14.5371	12.0264	9.82642	8.51241	11.0739	12.8296	12.3902	13.1105	13.7306	11.2471	13.7994	1.56152	0.0659406	0.25743
LPC(14:0)	16.9757	19.804	18.3423	19.4677	21.3713	19.0084	18.6597	18.7848	15.4057	19.5214	19.5216	20.5994	19.8891	16.7382	15.2521	17.3405	16.1555	20.1122	19.0559	19.4304	21.6796	17.3384	16.2153	0.0270033	0.976671	0.88942
LPC(15:0)	19.3156	19.5607	19.0081	18.6784	19.5614	17.3202	17.8954	18.863	16.3654	19.1459	18.4987	18.5123	21.6316	17.3223	17.4749	15.4729	17.4383	20.2711	3.28425	19.3641	20.9567	13.872	18.0585	-2.23634	0.376365	0.28587
LPC(15:1)	17.1762	17.6729	16.7174	17.2672	18.1447	16.8065	18.3351	18.2235	16.303	16.0209	15.6182	18.0996	18.7657	15.9618	15.5415	15.714	16.602	21.5344	18.7157	18.0793	21.4258	16.0244	17.5205	1.53443	0.119081	0.06341
LPC(16:0)	25.4345	25.8355	25.5009	25.2163	26.444	24.3215	24.8835	25.4296	23.7164	24.998	24.8418	25.8891	27.4452	24.4071	24.8257	23.717	25.3177	26.4604	24.9737	26.1046	27.008	23.363	25.153	0.301261	0.569444	0.51593
LPC(16:1)	22.4199	21.7372	20.861	21.5721	23.1915	21.3732	19.5391	21.7652	18.3641	21.5747	19.9396	21.5153	23.0334	19.8931	19.5997	20.2006	20.8739	23.7755	20.9731	22.5053	25.007	19.5481	19.2425	0.667407	0.469625	0.39926
LPC(17:0)	19.6056	20.8931	19.3008	19.1412	20.6495	18.7033	20.1398	20.0524	18.4306	20.0932	18.4834	20.1951	20.9308	19.5934	19.1935	18.6547	18.7475	20.5402	16.642	19.5232	21.6676	16.1766	19.1543	-0.707167	0.391447	0.34107
LPC(17:1)	16.9624	18.8321	17.7986	17.2796	19.1774	17.388	15.4562	17.3652	12.6363	17.8234	16.8992	17.8631	19.6029	16.2123	16.132	15.8406	16.7251	19.5876	15.9617	17.6131	20.1682	15.7653	16.7162	0.425978	0.594137	0.55624
LPC(18:0)	22.4595	23.8707	22.166	22.2174	23.8271	22.6936	23.9198	23.6139	22.0018	23.5169	21.9754	23.9649	25.853	22.4231	23.1865	21.8	23.2017	25.1503	21.922	24.1156	25.8687	19.509	22.0542	0.0242579	0.978344	0.95743
LPC(18:1)	24.2304	24.4725	23.9853	23.9959	25.354	22.5816	23.1539	22.762	21.6368	23.2801	22.7543	23.9718	25.601	21.6907	20.567	21.4441	22.3876	24.9784	20.1608	23.6488	25.9936	21.8295	23.9814	0.065285	0.938951	0.87333
LPC(18:2)	25.2477	25.3125	24.877	25.1746	26.3813	23.8911	22.6287	24.4995	22.6597	25.5477	24.1961	25.1018	26.728	23.7121	24.0434	21.7775	23.1763	23.9151	19.27	25.7101	25.5048	20.1208	23.3481	-1.4797	0.177278	0.16881
LPC(18:3)	20.0969	19.9107	19.9685	20.3181	20.672	19.039	19.2048	19.7389	18.9842	20.0449	19.74	20.0795	21.837	18.9196	19.5498	19.4399	20.7006	20.1128	21.1483	21.7429	21.4284	20.1154	21.294	1.08814	0.00331751	0.010691
LPC(19:0)	14.9296	15.4672	15.5688	14.3444	16.0134	15.0593	16.6323	16.358	15.2648	16.2661	14.7226	16.0122	17.9729	13.6625	15.2756	14.6218	13.5537	15.3018	12.5994	16.4006	17.2913	11.5074	14.8733	-1.00682	0.258959	0.24674
LPC(19:1)	15.8657	15.8336	15.2167	15.1694	16.3118	14.5615	14.2595	15.516	13.3405	16.0609	14.8115	15.4414	17.3866	14.0052	13.8463	14.2541	14.046	16.7311	13.8913	15.3154	18.7894	11.3796	15.6792	0.00132756	0.998895	0.93399
LPC(20:0)	14.2229	13.6175	15.6646	12.9555	14.5268	15.1187	17.3292	15.9601	15.9698	16.5966	14.5859	16.3036	17.2386	14.4105	15.3168	14.7957	12.9333	13.135	11.9633	17.1408	16.1052	11.6945	15.8873	-1.16553	0.227285	0.18322
LPC(20:1)	15.4062	16.6631	16.3705	14.9098	16.792	14.4097	16.4374	17.1301	15.6945	15.713	15.4735	14.3223	16.5114	14.6329	14.8234	15.2824	16.2404	17.1293	15.7525	16.7628	21.5756	11.6008	18.5302	1.13804	0.36166	0.23573
LPC(20:2)	17.8402	19.5786	17.1186	17.2772	19.6031	17.4364	16.3478	17.4544	15.6189	18.5679	17.0144	17.8975	19.7655	16.623	16.8481	15.2025	16.0142	17.9395	0.510305	18.4528	18.7175	14.6881	18.8208	-2.49167	0.358052	0.24674
LPC(20:3)	20.1412	22.4426	21.2394	21.8503	22.3564	21.2183	18.7656	20.5979	15.8473	20.4489	20.4096	21.3621	22.5267	18.5918	19.7351	17.3371	18.1911	20.3651	14.8406	20.8272	21.0068	18.5294	20.1882	-1.16892	0.247107	0.43446
LPC(20:4)	24.5204	24.2039	22.1619	24.6937	24.8594	22.2695	21.2285	23.0318	21.7645	24.1842	21.1167	23.4687	25.3543	21.5733	22.3069	21.8435	20.9487	21.2586	17.639	23.6316	22.3648	19.0695	20.7127	-2.23277	0.0253942	0.018342
LPC(20:5)	19.8943	19.6163	19.694	20.145	20.7175	17.9275	16.4684	18.6546	17.1716	19.7134	18.7817	19.5599	21.5918	18.1409	18.9055	18.0104	20.1345	19.9827	16.8304	20.869	20.8187	18.8586	20.7238	0.68332	0.312823	0.33304
LPC(22:0)	13.8912	11.62	14.0269	10.9397	13.475	13.7446	16.0814	15.3564	13.7584	13.9071	12.0881	14.0883	16.2844	11.8333	12.8524	12.1334	10.934	9.08764	-10.2609	14.9877	12.5741	9.04646	9.74012	-5.48945	0.133105	0.010389
LPC(22:1)	13.5868	13.4728	14.3315	10.4758	12.9934	13.3166	15.1242	14.282	13.6489	13.6931	12.3646	14.7295	15.833	13.0263	14.0144	13.4419	11.1472	11.2361	11.8974	15.1442	14.3432	11.6335	17.2091	-0.415804	0.671213	0.6894
LPC(22:2)	11.5375	10.3591	11.4634	9.35448	10.9983	9.69877	13.4609	12.4385	11.3859	12.4563	9.4708	12.3881	13.6171	12.4508	11.322	11.4287	9.92345	11.2312	11.0067	12.9918	13.2878	7.84198	15.7866	0.234793	0.824923	0.78282
LPC(22:3)	9.4089	10.3638	-1.37819	9.49659	-7.9754	10.1695	10.7098	10.1265	10.3101	10.4773	10.1721	9.0207	12.2904	8.992	8.38484	-12.7267	9.86621	11.5795	8.62776	4.41559	8.8537	9.32278	10.9429	2.34678	0.262826	0.5896
LPC(22:4)	16.1104	17.1966	15.566	17.2457	17.0462	15.9409	14.8027	15.4811	13.0443	16.3365	14.4269	16.679	16.4646	14.2054	14.9735	13.9942	13.3396	14.9663	11.8604	15.3034	16.6211	13.9817	17.7667	-0.760479	0.378148	0.38822
LPC(22:5)	18.8405	18.7994	18.1228	19.6526	19.1756	17.847	15.6906	17.0648	16.271	19.3196	15.9505	18.6699	20.0842	16.2469	17.2067	14.801	15.8731	17.2586	13.6473	18.2923	18.1935	14.9015	17.682	-1.18419	0.160613	0.23247
LPC(22:6)	21.9488	21.9761	21.8433	22.2197	23.0752	20.6965	18.7018	21.1809	19.9913	22.1749	19.2714	21.0572	23.6884	20.0192	20.085	19.5767	18.5298	19.1176	16.1366	20.8143	20.2548	17.6004	19.2827	-2.27467	0.00806888	0.013823
LPC(24:0)	14.2542	12.2171	14.9768	8.95616	13.5871	14.1267	15.3344	15.8309	15.0427	13.8759	12.8275	14.3349	16.7099	12.1878	13.8943	12.9508	9.87097	11.0603	-25.9827	15.9356	13.3936	10.1627	15.109	-6.74071	0.273551	0.10772
LPC(24:1)	13.0331	11.6655	12.7578	9.29705	12.3717	13.2148	13.9703	14.3454	12.3931	12.2314	11.5392	13.4291	14.0176	11.059	11.9959	11.6992	10.8499	10.3734	9.70501	13.5808	13.7905	-5.64941	15.9048	-2.64519	0.368219	0.48215
LPC(24:2)	12.9378	12.9618	12.6608	-10.3028	12.1662	11.9202	14.6011	12.8193	12.2215	12.9662	12.4932	13.8078	13.6854	13.2401	12.3467	12.5859	-9.46631	9.52579	9.162	14.4789	12.7507	7.8475	-4.76745	-5.79715	0.158486	0.027726
LPC(O-16:0)	15.7965	15.5677	16.5984	14.4825	16.2098	15.9315	18.6797	16.6075	16.3204	18.0241	12.4766	17.6362	16.9896	16.9854	15.2307	16.5612	11.138	13.1071	13.4718	15.4615	16.1338	9.1942	23.8097	-1.63953	0.39823	0.27361
LPC(O-18:0)	15.9662	14.8714	15.9261	13.3306	15.9542	14.8777	18.3684	16.32	15.6471	17.0507	15.0795	16.6496	18.7874	15.0365	16.0334	15.3085	13.8943	12.1217	14.2713	16.4724	17.3972	11.1905	22.115	-0.598682	0.690347	0.63429
LPC(O-19:0)	-8.33957	-9.24326	9.15801	-8.30677	10.2702	7.95898	9.28796	11.3042	8.45781	9.14858	9.17663	10.4917	13.8369	8.52567	10.486	9.66245	9.97704	-8.45285	0.222907	12.2384	9.19644	-7.20453	15.7206	-1.83894	0.665107	0.63037
LPC(O-19:1)	12.7536	7.55047	10.9948	7.07566	10.6116	9.53951	12.9239	12.4311	10.9688	11.0127	8.83542	11.8052	14.0125	8.6663	9.79896	10.0005	9.30241	9.99409	10.1786	11.0557	14.3635	-26.939	17.7199	-4.03629	0.50592	0.73914
LPC(O-20:0)	14.5917	13.605	15.6313	11.1651	14.0385	12.8183	17.0598	15.2963	14.3606	15.664	13.8291	15.4855	17.1208	13.5175	14.3289	13.0263	12.312	10.5843	2.69629	15.4957	14.4272	9.68406	20.6811	-2.2025	0.341792	0.22183
LPC(O-22:0)	14.8559	14.0559	15.58	11.2102	14.8316	14.5737	17.1596	16.334	14.8452	15.4661	13.6976	15.5194	17.523	13.8272	14.112	14.4171	12.8506	11.7052	13.4047	15.8792	15.3072	11.0228	20.8408	-0.445474	0.744141	0.71959
LPC(O-23:0)	11.3778	11.5165	13.4504	10.8724	13.2965	12.0931	10.7983	12.8557	13.0781	14.6939	12.017	12.8111	15.7872	11.6673	11.5364	11.4116	13.9834	14.0427	13.211	13.9943	12.4296	13.4587	11.9717	0.844833	0.0852022	0.22194
LPC(O-24:0)	10.9523	10.5457	12.5511	-8.17097	10.2123	9.5106	12.3662	12.6375	10.3239	-8.50413	9.76668	11.5628	14.4826	11.1542	12.6281	11.4662	12.9541	12.3856	16.0175	11.5373	16.2466	12.698	21.3836	5.77826	0.0142595	0.010804
LPC(O-26:0)	18.7746	15.3963	16.7226	16.1786	18.0615	17.289	16.3421	16.6138	16.7448	17.4739	15.8464	16.8081			17.5552	17.3562		8.38332				9.24357		-8.12678	0.00715973	0.0020563
LPC(P-16:0)	16.0747	15.413	15.9608	14.5328	16.3522	15.6967	17.5503	16.6225	16.0962	17.1857	15.2358	16.7227	18.0356	16.0749	16.9657	16.094	14.2606	14.0323	12.3782	16.4146	18.9306	9.63805	20.9112	-1.06468	0.496029	0.38113
LPC(P-16:1)	17.0108	17.5295	17.1463	16.6127	18.0779	16.2635	16.6596	17.0674	14.9511	16.5652	16.3458	17.3524	19.0556	15.9463	16.5245	15.3951	16.9782	18.017	16.5734	17.4624	18.6461	14.7578	16.8726	0.26248	0.630605	0.56097
LPC(P-18:0)	16.3389	15.5809	16.6879	14.6083	16.4624	15.6724	18.0896	17.4443	17.0914	17.737	15.6563	16.5465	18.7937	16.191	15.7389	16.141	15.834	15.6149	15.4423	16.893	18.259	12.8881	21.1347	0.0320722	0.975633	0.95345
LPC(P-18:1)	12.9093	11.3969	12.8452	11.5307	12.2684	12.7858	14.256	12.9679	7.91012	12.9724	11.9658	13.2821	7.02793	12.8076	12.3508	11.0085	12.735	11.4019	9.57106	11.3215	5.53088	9.46537	16.9232	-0.900144	0.538804	0.50161
LPC(P-19:1)	9.93722	-8.22075	10.8499	7.8138	10.4977	7.86595	11.3222	10.5604	10.5171	7.70712	6.8989	8.49143	-6.01039	7.60836	8.45811	8.34577	9.56244	13.0978	12.1609	10.1826	15.3779	8.15978	13.8354	4.72794	0.0123347	0.014064
LPC(P-20:0)	16.4433	12.3335	12.232	11.5128	13.059	10.6275	11.8342	11.8316	10.5451	15.1925	12.0308	12.6034	16.2652	12.733	11.5904	12.7594	12.1135	12.7353	12.4772	14.2427	17.1717	12.2023	20.8996	1.8243	0.210308	0.15302
LPC(P-20:1)	13.3624	12.9826	13.3367	9.74426	9.89238	13.5014	13.2852	13.6139	14.251	15.5164	12.7389	14.6405	18.0194	13.9407	13.1631	12.2626	12.5132	10.1552	12.7873	14.3564	16.8234	8.15602	19.5813	0.0910952	0.954452	0.97292
LPC(P-22:0)	15.0553	13.3635	15.7594	10.5186	14.3544	13.7085	16.543	15.4657	14.7929	15.0579	13.3151	15.3072	16.8952	13.9103	14.0494	14.2762	13.7325	12.1237	5.12762	14.8648	17.4501	10.1932	20.9862	-1.0264	0.619074	0.54699
LPC(P-22:1)	11.9315	11.3168	13.1222	9.83946	12.7532	11.1444	13.6096	12.4699	11.2922	11.5867	12.103	12.8318	14.6097	11.7758	11.6833	12.2484	13.4426	11.3715	11.64	12.8484	17.2792	9.98743	20.6877	1.74894	0.271436	0.14832
LPC(P-22:2)	9.41064	8.74108	12.2306	9.69765	11.0218	9.09655	-0.27521	10.3904	11.3645	12.3908	8.88276	11.2425	14.3961	7.16647	9.34302	-8.81483	7.22522	8.55156		10.6053	12.3794	7.33722	15.6892	1.7802	0.37445	0.84233
LPC(P-23:0)	7.63716	8.13217	11.3534	-9.59307	9.25069	-4.168	9.79488	8.87504	-9.21007	9.48538	9.65561	2.26728	11.921	6.79	6.92432	9.21946	1.37189	-5.91418	8.13914	9.78594	11.4277	-9.82302	12.648	-1.57303	0.687742	0.73793
LPC(P-24:0)	15.8934	15.1648	16.9088	11.5723	15.3271	15.022	17.6339	16.9354	15.2848	15.665	13.9741	16.065	17.3857	14.3383	14.7032	15.0095	15.6257	13.9173	14.3781	16.5939	18.674	12.11	22.6849	0.853214	0.555257	0.49135
LPC(P-24:1)	14.258	13.1314	15.451	11.2406	14.5744	13.3834	15.5785	14.8147	13.2801	14.5644	13.4997	15.2023	16.7685	13.3827	14.0486	14.2099	14.775	12.7857	12.2185	14.9011	17.8623	10.7374	19.5637	0.480202	0.707911	0.66968
LPC(P-24:2)	10.1875	-8.12401	11.4443	-9.44464	11.2062	10.524	10.8636	10.3397	-9.0656	11.9336	9.95101	12.1652	13.1468	10.1674	10.7095	8.71387	10.0905	-9.33915	-1.94212	10.6184	13.6423	7.6134	17.4403	-0.295092	0.943475	0.95866
LPC(P-26:1)	17.739	15.4614	15.3151	15.0543	16.6243	15.2403	15.6112	15.743	16.3406	16.5284	14.9303	14.6719	16.0843	11.9607	16.3287	15.9178			9.03194	12.207	11.0152	9.00728	11.3764	-5.06942	0.000406196	1.0284e-05
PC(14:0_16:1)	24.1817	24.313	21.9033	21.9696	24.1452	24.5516	24.7194	23.8478	21.7273	21.6162	22.5508	24.3046	23.0751	19.2577	19.5831	21.0383	21.0797	22.7607	22.4868	24.117	23.0116	23.1363	19.7418	-0.340621	0.636297	0.8178
PC(14:0_18:3)	24.1657	24.3791	21.9028	21.4547	25.0076	24.4395	25.3097	23.938	23.1645	22.9738	22.6497	24.7474	23.4102	19.8442	20.2689	21.1	19.4406	20.1007	19.9805	24.0258	20.7629	20.1139	16.7743	-2.87597	0.0109121	0.011839
PC(14:0_20:4)	25.9629	26.6475	23.9018	24.098	26.3975	26.4141	26.5303	25.6404	25.0554	23.6847	23.4592	26.935	25.4134	22.0502	21.7	22.7226	21.6479	21.9502	21.4562	25.2814	22.0751	23.0394	19.2671	-2.68583	0.00680669	0.013245
PC(14:0_22:6)	24.2883	25.0614	22.7711	21.3088	24.3419	24.4079	24.298	23.7878	23.4777	22.0079	21.7218	24.0295	23.7854	20.3299	20.4878	21.2692	19.9048	19.0069	18.3735	23.2753	19.0413	18.8908	15.7739	-3.77998	0.00297398	0.0022094
PC(15:0_20:5)	22.9596	23.5475	21.4492	20.5721	22.7767	23.8669	22.8763	22.8889	22.8688	20.2067	20.0434	23.6729	23.008	18.8571	19.5898	19.5787	18.0361	17.3026	17.2078	22.1514	17.6824	17.5551	16.214	-3.77632	0.00101737	0.0022094
PC(15:0_22:6)	23.4331	23.5545	22.086	21.4272	23.6357	22.6756	23.0565	23.4834	23.4958	20.7957	20.609	22.3799	23.5981	20.18	20.4062	20.3305	20.6858	19.2867	18.4984	22.2701	19.3394	19.7211	18.6116	-2.42339	0.00176883	0.0061035
PC(15:2_18:0)	24.6289	19.1628	15.9135	14.2775	25.1706	18.7918	24.9023	18.3226	17.4258	17.5508	17.2895	19.4377	15.6847	17.1068	15.7317	16.5947	14.1126	16.3956	15.2795	17.5911	15.407	13.3468	16.747	-3.07026	0.00666655	0.096385
PC(16:0_17:0)	23.6386	23.8154	21.391	21.467	23.1997	22.9031	23.2273	22.9095	22.2885	20.6361	20.9126	23.2631	22.8432	19.7395	20.306	20.5902	20.5132	21.5327	19.7147	22.7121	22.3387	20.7619	20.8804	-0.862992	0.117822	0.23573
PC(16:0_18:2)	23.5613	23.2161	20.6767	21.392	23.3569	22.7768	23.3194	22.6352	22.8044	20.5635	20.3634	22.7644	22.6064	20.647	19.5699	20.4971	20.6498	20.9894	19.7171	22.1256	21.3358	20.1881	20.25	-1.17108	0.0185608	0.10221
PC(16:0_18:3)	26.8134	27.1013	24.5809	25.9794	27.2197	26.9734	26.455	26.4568	25.8006	23.8179	24.0836	27.4313	25.7186	22.9701	24.1084	23.7298	24.9749	25.821	25.0665	26.1235	26.2873	25.5562	24.1993	-0.144837	0.756339	0.9148
PC(16:0_20:3)	25.5224	26.579	23.5105	24.7421	25.9918	26.4541	26.1091	25.5745	25.0486	23.0335	22.8856	26.8721	24.983	20.8488	23.1065	22.8278	23.8198	24.8077	22.6234	25.2196	24.8407	24.2694	20.4436	-0.912846	0.258099	0.38436
PC(16:0_20:4)	20.6296	22.6987	19.6799	22.6492	22.5947	20.0231	21.3013	20.7454	20.7642	17.5467	18.8524	19.9433	20.8848	18.0685	17.8126	17.3703	21.0879	21.8414	19.6862	20.8594	22.348	20.061	19.6046	0.686283	0.267512	0.41992
PC(16:0_20:5)	27.916	28.5203	25.9683	26.7231	28.0095	27.8852	27.3474	27.7229	27.6382	25.3145	24.4774	27.7589	27.1834	24.4561	24.9471	24.9875	25.7162	25.4666	25.37	27.1375	25.6962	25.5756	24.5266	-1.03725	0.0354532	0.16645
PC(16:0_22:2)	12.3356	12.6917	9.67798	11.2045	12.4581	3.90604	-9.47798	11.8664	-8.58855	-9.5395	9.45418	10.9459		-14.871	8.37689	8.58474	11.7529	11.8065	12.1581		11.4885	12.2444	12.4815	7.38697	0.0115029	0.18528
PC(16:0_22:6)	28.123	28.107	26.1124	26.8542	28.2814	27.1032	27.3836	27.6469	27.7415	25.2975	24.7682	26.5265	27.7101	24.8502	25.1797	25.0992	26.9207	26.0497	25.5126	27.0689	26.2946	26.3911	25.48	-0.428658	0.292416	0.55448
PC(16:0_22:6)	21.6423	22.2718	20.0924	25.2119	22.1559	25.6454	23.8238	21.5236	26.037	24.1125	18.5801	22.8505	25.7399	23.6174	19.048	19.4299	23.9954	19.6723	19.8227	22.3502	19.7754	20.9514	16.1782	-2.21916	0.0700755	0.55448
PC(16:1_18:2)	28.689	28.6649	26.5876	27.1077	28.9247	27.5684	27.9228	28.2354	27.4154	25.4587	25.6457	27.7479	27.8418	24.9492	25.3908	25.6441	26.9967	27.1588	26.8331	27.9747	27.5976	26.9271	25.809	-0.0697061	0.869521	0.98045
PC(16:1_18:3)	26.6512	26.2246	24.1334	23.1694	26.8659	26.2956	26.5001	26.2578	25.3342	24.293	23.5878	25.2653	25.3145	22.2241	22.2109	23.7249	22.4204	22.3341	21.7718	26.0014	22.8953	22.9638	19.2901	-2.35303	0.0202234	0.022138
PC(16:1_20:4)	27.916	28.4393	25.8498	26.4811	28.3679	28.0066	27.8268	27.7229	27.7225	25.3145	24.7117	27.9603	27.013	24.583	24.9015	24.9875	25.5331	25.3211	25.2801	27.3528	25.524	25.4468	24.5508	-1.16511	0.026735	0.13182
PC(16:1_20:5)	24.5724	25.3687	22.7088	20.9761	24.4223	25.8367	25.2252	24.5874	24.6886	23.2486	21.3991	25.5065	22.934	19.486	21.2513	21.6858	18.9556	19.3397	17.9239	24.468	19.4265	20.0662	13.3684	-4.29027	0.0122092	0.0056101
PC(17:0_20:3)	23.8697	24.5069	21.5925	22.1203	24.3944	23.9305	23.7179	23.8449	23.287	22.1639	21.5037	23.5751	23.5485	20.3468	21.2846	21.2508	20.2899	20.9471	18.5954	23.3851	21.8808	20.6078	18.562	-2.19887	0.0141973	0.015546
PC(17:0_20:4)	22.5398	22.2506	20.9002	20.6319	22.4662	21.4586	21.653	22.1095	22.1658	19.3129	19.4965	21.9085	21.9974	18.902	19.5906	19.8703	19.7875	20.5934	18.7444	21.6533	20.6999	19.5447	18.2541	-1.1816	0.0512234	0.10279
PC(18:0_18:1)	28.0939	28.4177	25.6125	25.3286	28.0833	28.1137	28.159	27.5916	27.6205	25.7552	24.9889	27.9401	27.5969	24.2935	24.9933	25.0965	25.4614	26.6738	24.6541	27.1915	26.7874	26.0171	25.8263	-0.642943	0.211142	0.43787
PC(18:0_18:2)	28.9167	29.3686	27.0192	27.8986	29.3796	28.5545	28.7206	28.573	28.7262	26.6531	26.2675	28.522	28.5752	25.6345	26.273	26.187	27.7675	27.9211	27.2198	28.5389	28.2949	27.7366	27.0266	-0.0428625	0.910489	0.96313
PC(18:0_20:2)	24.1669	25.5855	21.9882	20.9509	24.7472	24.6673	24.5807	24.392	24.3439	22.9863	22.0944	24.6241	24.0974	20.7453	21.5392	21.7926	20.8585	22.3105	20.1939	23.8046	22.9479	21.5134	23.0153	-1.23935	0.0680635	0.17158
PC(18:0_20:4)	21.4788	22.1794	19.6903	14.556	20.8065	20.9001	21.07	21.2275	21.4202	19.4304	18.4552	21.47	20.5927	18.5406	19.035	18.9216	16.2388	16.8004	15.5146	21.6846	21.7436	15.1794	18.0771	-2.09467	0.103344	0.11057
PC(18:0_20:5)	21.5875	21.8778	19.8877	21.9137	22.37	20.8184	20.8221	21.2495	21.5733	18.708	19.0667	20.7385	21.0736	18.5334	19.3174	18.8305	22.6476	22.2837	22.4971	21.45	22.9278	22.9321	22.3862	1.92336	4.13256e-05	0.0053498
PC(18:0_22:4)	23.1767	23.9201	19.7162	19.9916	22.6221	23.8407	23.6283	22.8324	21.8042	21.1371	19.012	23.5234	22.4642	18.8946	20.0243	20.0242	18.2445	19.9378	18.006	22.5253	20.7344	19.689	20.0453	-1.78007	0.0298013	0.076997
PC(18:0_22:5)	23.6624	23.8123	20.0364	21.2819	23.1187	22.7939	23.7588	23.1585	21.7155	21.0322	19.6625	22.8904	22.3261	19.7694	20.2311	20.5175	19.4255	21.717	19.2751	22.6938	21.2874	21.2709	18.6902	-1.23764	0.0936435	0.14832
PC(18:0_22:6)	25.7866	26.0744	23.714	23.8774	26.0719	24.9164	25.4467	25.3086	25.8493	23.0771	22.392	25.0795	25.4744	22.4503	22.8368	22.616	23.4734	23.2749	21.8072	24.5352	23.1645	23.3092	22.0535	-1.34744	0.0139056	0.076232
PC(16:0_18:1)	28.7195	28.8679	26.7447	27.9728	29.1752	28.2195	28.3114	28.3398	28.1871	25.9772	25.9629	28.1806	28.2593	25.295	25.9156	25.8694	28.003	28.2279	28.1177	28.2826	28.6623	28.3823	27.8566	0.719034	0.0478947	0.21221
PC(17:0_18:1)	26.9846	27.0385	25.0025	23.8122	26.7037	26.6561	26.9514	26.6453	26.4199	24.4699	23.7226	26.4506	26.7257	23.3296	23.4964	24.1552	22.9285	24.0986	21.3779	26.1115	24.361	22.7293	22.2736	-2.12378	0.0113132	0.018089
PC(17:1_18:1)	21.1486	16.8133	19.7119	15.0469	20.6827	16.0942	16.7308	16.7146	20.8678	14.5675	14.112	16.206	17.2322	12.5667	14.5453	15.2172	16.5608	18.7509	17.5188	16.0335	16.1077	20.9997	17.8597	0.924049	0.334449	0.43852
PC(18:1_18:3)	19.7657	20.2042	18.319	20.0632	20.2708	14.7785	18.2867	20.4847	15.6781	16.3622	16.233	18.2391	15.667	16.8405	17.2584	16.6643	18.7547	19.0982	19.1	17.7904	19.4276	19.2251	18.9817	1.09137	0.0474744	0.19263
PC(18:1_22:2)	18.0184	16.8852	16.1972	15.9005	18.2545	16.7589	16.6277	17.4441	15.5864	14.9392	14.5165	16.1275	17.1583	14.4922	15.1383	15.1994	17.4184	14.1569	17.9661	16.1792	18.2926	18.02	18.0936	0.958199	0.167677	0.16468
PC(15:0_18:2)	27.1725	26.7585	25.1929	25.3355	27.0804	26.3596	26.7235	26.9104	26.3398	24.6987	24.3172	26.2922	26.9423	23.8777	24.1248	24.2339	23.7078	24.1666	22.0555	26.4029	24.4946	23.8735	22.1081	-1.94265	0.0129363	0.015546
PC(15:1_18:2)	21.6768	22.2264	20.5187	20.1445	22.802	21.8056	22.2432	22.1679	22.4716	21.0942	19.6737	22.0019	22.1119	19.2509	19.1575	19.7667	19.377	20.9593	21.017	22.554	20.1719	21.3387	19.4599	-0.497765	0.362279	0.55624
PC(17:1_18:2)	16.4184	17.4241	14.9088	15.8774	16.5605	17.648	16.2175	15.715	15.2712	13.9282	13.4926	16.7633	15.5548	12.0954	13.6164	13.7385	15.1248	17.1238	16.3703	16.8789	17.5884	17.7125	16.1978	1.38691	0.0152887	0.071926
PC(17:2_18:2)	24.3246	21.6915	19.1421	19.1718	21.1844	21.7711	19.7369	20.6692	23.0644	17.1069	17.6784	21.0725	20.48	18.633	17.0915	17.3178	17.2924	18.3684	17.1544	19.5273	18.8165	18.1752	17.9414	-1.82629	0.00819709	0.092521
PC(18:1_18:2)	28.8295	29.293	26.9265	27.7819	29.4394	28.3409	28.5837	28.7688	27.5563	26.6137	26.0942	28.4005	28.4343	25.5629	26.1917	26.0657	27.3593	26.4867	27.0586	27.0122	27.0392	27.6067	26.6087	-0.655693	0.0754316	0.3485
PC(18:2_18:2)	28.5607	28.9903	26.6333	28.0406	29.0264	28.2088	28.2511	28.2811	28.2127	25.9759	25.593	28.2617	28.1627	25.3362	25.8595	25.6558	27.5662	27.4666	27.3514	28.0371	27.8132	27.7335	26.8454	0.104141	0.777305	0.80034
PC(18:2_20:4)	26.3385	26.8374	24.1756	25.5855	27.0147	26.2309	26.2633	26.0522	26.4838	24.4709	23.4558	26.1479	26.046	23.8158	24.0557	23.6958	24.3497	23.7564	23.1514	26.0608	24.713	22.4158	22.9751	-1.49941	0.0208099	0.04424
PC(18:2_20:5)	26.3697	26.0592	23.91	21.9657	25.6659	26.3688	25.8896	24.5604	26.08	23.868	21.912	26.0153	24.8113	21.6993	22.224	22.2054	22.384	21.2872	20.5716	25.0968	20.3573	21.8821	18.1857	-2.95533	0.00929777	0.013049
PC(18:2_22:6)	24.4849	24.269	21.9932	21.5062	24.4483	23.8275	24.2996	23.8961	24.7297	22.3984	20.8945	23.297	23.7808	21.5572	21.054	21.3589	19.7451	18.1926	15.7619	23.5258	19.1102	19.4787	18.986	-3.73001	0.00412171	0.0018869
PC(20:3_20:4)	17.3284	18.1304	15.5084	17.983	18.7026	17.1934	17.1974	17.3706	17.7873	15.1691	14.8105	16.9895	16.302	13.5747	15.2984	14.7207	18.2259	18.6774	18.463	17.8553	19.4611	19.1106	17.914	2.02547	0.000131553	0.0094148
PC(15:1_20:4)	18.9285	20.0413	17.4441	19.1899	20.779	20.6036	19.4056	20.4646	19.3285	17.3218	16.8066	19.856	19.9064	17.2954	16.6323	16.203	16.0206	17.7993	18.9064	20.4325	17.6584	19.6214	15.626	-0.753681	0.355165	0.41444
PC(17:1_20:4)	21.052	20.9005	17.3482	17.6885	20.6134	20.3536	21.3602	20.3226	18.4941	18.469	16.8227	20.5305	19.6315	17.9286	16.9654	18.0375	15.1633	16.9843	16.7698	20.069	16.2404	17.6205	15.8125	-2.20599	0.0103525	0.0195
PC(18:1_20:4)	25.4472	26.2364	23.7853	25.7172	26.183	25.7066	25.155	25.6975	26.0698	23.5375	22.6182	25.1891	25.0214	22.2042	23.9084	22.9028	24.7023	24.7243	24.6026	25.7586	25.1918	25.1184	23.7142	0.119095	0.775855	0.78875
PC(19:1_20:4)	19.7407	20.1508	17.5628	17.9556	19.6934	18.9901	20.0409	19.6475	18.9514	17.4451	16.2356	19.2309	19.1021	16.3624	16.8175	17.0665	15.7543	16.7044	15.2789	19.1518	16.5818	16.3732	13.6586	-2.22237	0.0115511	0.013049
PC(20:4_20:4)	16.6244	17.8059	15.3332	17.7484	17.8844	15.6771	16.3292	16.7456	17.5414	14.5962	13.384	16.2279	16.5035	13.383	14.7468	14.2912	18.8803	18.5035	17.4127	16.7909	19.2671	19.1578	18.4608	2.42692	0.000165177	0.0045626
PC(14:0_20:5)	19.3456	19.0395	16.624	18.5707	19.606	17.8875	18.475	18.7873	17.6458	16.1903	16.6415	18.0157	18.5463	15.4652	15.8581	16.3629	19.7267	20.9962	21.105	18.9184	21.3473	21.3856	20.6994	2.90561	1.67319e-05	0.0006938
PC(20:5_20:5)	20.3603	21.3862	18.6547	19.1851	21.0616	20.7677	19.9051	20.3072	21.0154	18.2903	17.5334	20.5602	20.4645	17.7679	18.6986	18.0464	18.4864	17.9739	16.7787	20.2263	17.5112	18.2979	15.0561	-1.86378	0.0221581	0.023426
PC(22:6_16:2)	21.3654	21.8818	19.341	21.0104	22.601	21.0112	21.7549	21.48	21.5866	19.3332	19.0142	20.9872	20.9357	18.9076	19.4884	18.46	21.4431	20.0563	21.4	21.5066	21.1683	21.6843	22.1099	0.765943	0.0688969	0.20279
PC(22:6_18:1)	18.5691	18.7138	15.8723	19.0332	19.028	18.1015	17.9557	18.1771	17.3935	15.3531	15.5467	17.5107	16.8935	15.0366	15.7711	15.2939	18.4474	19.0598	19.0865	18.2824	20.0499	20.0967	18.2509	1.89847	0.000638263	0.012896
SM(d18:1_24:1)	15.9854	17.524	15.2234	14.4301	16.7759	16.654	19.1548	16.4742	13.9887	15.9027	13.1715	17.7368	19.413	12.4863	13.4662	15.5785	11.4875	14.1068	14.1224	4.28056	16.1866	13.0908	17.7905	-2.86352	0.139556	0.23384
SM(d18:2_22:2)	17.6457	18.4448	16.3828	16.807	18.9389	17.8641	18.5939	18.5722	14.5721	16.4708	15.848	19.213	20.596	14.4585	14.0649	17.9195	11.2963	15.7534	14.0195	11.0367	16.0241	12.5856	17.4382	-3.25255	0.0125514	0.076232
SM(d30:0)	15.7001	13.869	13.9105	12.0337	15.7329	16.7021	16.3788	15.4999	12.2444	15.5214	14.1322	16.0495	18.5245	12.9154	12.9666	14.1791	7.74563	12.4747	12.1034	14.6089	13.6088	12.1057	12.0838	-2.66806	0.0166726	0.021874
SM(d30:1)	17.1231	18.3331	13.0075	12.0049	19.0565	19.189	20.3063	18.9387	13.3743	18.5301	14.7167	19.5417	17.188	13.3823	14.0387	17.1788		14.2232	14.4289	13.9052	14.9019	11.6681	16.2199	-2.39482	0.0184569	0.060369
SM(d32:0)	16.668	14.8721	14.9303	15.0732	16.1418	16.1395	16.1075	15.5039	13.434	15.0341	14.4725	15.9136	19.0326	13.0781	13.7894	14.6532	12.9822	16.1961	16.4248	14.5172	17.8412	16.6564	17.5084	0.715313	0.356531	0.34032
SM(d32:1)	19.8154	21.3389	18.6984	20.1822	21.6638	20.8099	22.0542	21.1017	17.8885	20.1603	18.1223	21.6914	23.4337	17.295	17.5038	19.8107	13.8257	19.351	18.6878	15.8121	20.0027	16.8038	21.5544	-2.09276	0.0921467	0.18322
SM(d32:2)	17.0425	18.1513	15.3716	16.4033	19.0171	18.9685	20.558	19.3453	14.0331	18.0991	14.6546	19.7108	21.0472	14.5829	13.9112	16.2278	-6.81664	15.4826	14.3631	3.33844	9.54831	-8.12591	16.4148	-11.0053	0.0312113	0.0031282
SM(d34:0)	19.7499	17.8401	18.5217	17.5431	19.6543	18.5989	19.4074	17.8936	17.7523	18.4338	17.7419	19.2563	21.9118	16.9329	16.8867	17.3828	17.6234	19.4597	19.5079	18.1108	21.1528	18.8763	22.3176	1.10915	0.14869	0.13931
SM(d34:1)	16.6539	19.0618	16.9158	20.1516	19.6545	17.1875	19.5871	18.1027	15.9836	17.3589	16.2603	18.994	19.8057	14.2535	15.5901	17.6392	18.9804	21.1516	22.6177	15.5817	22.3223	19.9649	25.8422	3.22294	0.0389549	0.015945
SM(d34:2)	18.6218	19.8233	17.7981	18.7091	20.6442	18.9686	20.7059	20.1453	17.5453	18.8221	16.1469	20.2851	22.5145	16.3086	16.7799	18.5939		18.8433	17.6293	15.0805	17.5165	15.5779	19.5875	-1.52829	0.103718	0.11057
SM(d35:1)	17.6072	18.0462	16.1449	17.249	18.352	17.3905	18.557	17.4883	14.4844	16.5618	15.734	18.2244	20.4782	14.5391	14.689	17.1004	14.3031	16.7953	15.823	14.264	17.7164	14.7648	20.3111	-0.757882	0.434423	0.72093
SM(d36:0)	20.8199	18.385	19.0166	16.7256	19.8721	19.6672	19.5752	17.7625	16.276	18.6153	18.4746	19.8781	22.9653	17.538	16.8017	17.7988	16.5197	18.6416	16.798	17.3315	20.1007	17.644	18.3547	-0.847838	0.198534	0.36662
SM(d36:1)	18.493	19.2674	17.39	19.3923	19.5887	18.3315	19.3651	18.2505	14.5146	16.7025	16.7229	19.6544	21.1956	15.1145	15.4872	18.1087	16.5587	19.5899	19.7548	11.9638	20.135	18.2318	21.4732	0.27021	0.838894	0.66491
SM(d36:2)	13.9925	14.5212	13.6446	15.4305	14.3477	15.098	15.8722	15.1939		13.6093	11.3803	16.0579	17.7162			13.028		11.4467	15.7412	-10.8418	16.6024	14.1586	18.7944	-3.62353	0.45664	0.89464
SM(d38:0)	19.3722	17.3327	17.2779	13.6512	18.5375	19.2134	19.8353	17.4334	15.8359	17.5884	17.3514	19.6415	21.6544	16.362	15.4783	16.9175	12.6632	14.5883	14.5765	16.2598	15.8962	13.6078	14.5409	-3.12731	0.00021764	0.0065498
SM(d38:1)	21.749	22.5126	20.3697	19.5251	22.3852	22.2977	23.4923	22.3751	18.7076	20.941	20.1108	23.5967	24.5551	18.4011	18.6561	21.8273	15.522	19.6149	16.246	17.2677	19.4801	16.9622	20.4256	-3.41266	0.00197456	0.017423
SM(d38:2)	15.153	16.7541	14.8056	16.83	17.0323	17.1627	17.9605	17.2247	4.61447	15.3652	9.81354	17.363	18.9893	10.2218	-7.59006	15.4748	-9.87697	16.0782	15.9318		16.5637	13.9361	18.3867	-1.73685	0.723173	0.70981
SM(d40:0)	20.3591	18.0889	18.7327	15.4717	19.5395	19.6955	20.4648	17.7381	17.112	17.8362	17.4989	19.9708	21.3255	16.8051	16.7234	16.2143	15.1066	16.7058	15.0739	15.2113	17.1259	15.9415	16.8621	-2.34469	0.000351507	0.014064
SM(d40:1)	22.416	22.9526	21.7327	20.661	22.9889	22.916	24.6765	22.7497	20.2489	21.9074	20.6437	22.6294	25.0953	19.1168	19.5248	21.9858	16.6326	20.0708	18.6252	18.5276	20.0819	17.2254	22.2694	-2.95349	0.00530286	0.034743
SM(d40:2)	17.93	16.5067	15.0238	14.0541	21.4676	20.4814	23.0073	19.719	15.6779	19.3703	15.4232	22.6113	21.8675	17.302	14.4771	19.527	8.40823	17.2314	12.6326	13.6669	16.6557	12.7054	20.4489	-3.86731	0.0440392	0.076232
SM(d42:1)	22.4711	20.7469	21.0641	20.2757	22.1307	21.9737	24.3954	22.0237	20.412	20.9147	20.4529	20.4867	23.941	18.9485	19.6789	20.6594	17.8812	19.2482	18.6492	18.3255	20.4436	17.7761	22.6079	-2.01003	0.0230371	0.076997
SM(d42:2)	22.6625	23.2499	21.9282	20.5566	23.5996	23.3229	25.0169	23.1761	20.021	22.5383	20.214	24.6913	25.533	18.9186	19.2367	22.2456	17.4496	21.6912	20.8235	18.3501	22.5981	18.8818	25.1814	-1.59613	0.195771	0.3881
SPH(m18:0)	15.4353	14.1658	17.3496	16.6699	15.2668	14.4943	13.422	14.7042	12.6873	15.5242	14.6988	13.5281	18.7773	12.959	12.8407	13.5649	15.5531	15.9589	16.7375	17.0922	16.027	15.1884	14.6219	1.12722	0.048613	0.18322
SPH(m18:1)	19.7913	21.4978	17.046	21.6501	16.9604	22.8971	16.318	19.6768	18.2275	19.8263	22.4298	14.9895	17.8869	9.98322	14.6934	13.8617	14.5473	9.63375	11.4158	15.5187	15.1492	15.4893	11.2013	-4.70416	0.00194401	0.058674
SPH(d18:1)	16.7071	15.3459	15.7219	14.0126	15.9427	14.6851	15.6165	15.7974	15.1183	14.8909	15.9382	16.2611	18.0291	15.3149	14.9854	14.7508	15.5779	15.9806	15.5601	17.3255	16.7643	14.9771	17.2154	0.63024	0.155794	0.22401
SPH(d20:0)	13.441	12.5932	13.0707	14.2412	13.1769	11.7768	12.3123	12.5796	12.5361	12.5086	12.3713	12.8018	14.645	12.1148	12.6626	12.81	12.4291	12.7144	13.5073	14.3556	15.2132	12.8041	16.9073	1.13753	0.118795	0.069415
SPH(d20:1)	12.0325	11.7903	11.3416	9.03164	11.5363	10.7848	11.6152	8.07181	9.59341	13.0589	10.9385	9.25928	13.0859	10.3863	11.1692	11.0745	10.9637	11.4406	12.1205	13.479	11.6611	9.63233	12.7956	0.804405	0.194392	0.23769
TAG(12:0_14:0_16:0)	14.6838	16.5976	15.8651	17.0232	17.4488	16.078	16.9084	16.3719	15.8835	15.0199	15.4377	17.2005	11.731	13.921	12.5237	10.3895	14.074	17.4203	17.2133	18.3971	16.9388	14.222	16.5802	1.21383	0.154909	0.2816
TAG(14:0_14:0_16:0)	17.6364	18.8864	17.9029	18.6993	19.1963	18.0046	18.3093	18.4646	18.5742	16.701	17.6324	19.0897	19.563	16.3042	16.9497	18.0054	18.0028	20.3128	18.6544	19.6007	19.1284	18.9601	18.9917	0.973059	0.0161704	0.04424
TAG(14:0_14:0_16:1)	16.1489	18.5962	17.0745	17.6455	19.2241	17.1145	17.4256	17.2449	17.5594	16.2512	17.2368	18.7929	19.0822	16.2674	15.462	16.7423	17.4551	19.3	19.0951	19.9756	18.6609	18.1085	18.6351	1.3804	0.00443819	0.019084
TAG(14:0_14:1_16:1)	15.2483	17.2489	16.3956	13.9981	17.416	16.1034	16.5546	16.403	16.738	15.8507	16.0305	17.5209	17.7306	14.9089	15.3113	16.3308	16.4136	18.5412	17.6082	18.5214	18.1408	16.8327	17.6704	1.43864	0.00280777	0.011595
TAG(14:0_16:0_16:0)	18.3015	19.449	17.3377	17.0756	19.943	18.3953	19.2863	18.0598	18.4187	15.797	16.8473	19.0724	20.4646	17.0923	17.3065	17.9567	18.9474	20.7245	19.9277	20.0505	20.4351	19.3324	19.171	1.62315	0.000651882	0.014029
TAG(14:0_16:0_16:1)	17.0793	20.0347	18.9675	19.8246	19.9643	18.555	19.1696	19.7956	19.2592	17.9261	18.5659	20.4519	20.7931	17.4117	17.5335	17.4843	19.6078	21.8746	20.5257	21.461	20.5905	19.6738	20.445	1.67092	0.0013932	0.010415
TAG(16:0_16:0_16:0)	18.4485	19.3378	18.6198	20.3328	20.032	19.0315	19.5141	19.3978	19.2114	17.8959	18.8582	20.1967	21.6558	18.0706	18.0277	18.7569	19.7617	21.3337	20.4092	22.3229	20.9558	20.577	22.3049	1.88331	0.00110865	0.52495
TAG(14:0_16:0_18:1)	18.8455	20.3647	18.9121	20.7302	20.9545	19.282	19.7738	19.3593	19.4063	18.4608	18.9355	21.1312	21.8719	18.3409	18.4053	19.1048	20.0374	21.7101	21.4907	22.1702	21.2005	21.0751	21.728	1.72716	0.000213002	0.0048223
TAG(14:0_16:1_18:0)	5.84449	13.8873	14.8579	17.0034	13.0927	16.5195	13.2446	13.1594	16.5071	14.9372	16.1062	15.2401	18.4177	9.05466	14.4217	15.7246	12.5361	14.6192	12.2398	18.6875	16.8596	15.8206	5.50841	-0.498143	0.788239	0.80916
TAG(16:0_16:0_16:1)	15.343	17.3038	16.9748	18.2729	20.1985	17.3219	13.4986	17.2957	16.4683	15.5422	16.6789	18.6612	17.7463	16.6251	15.9687	15.6979	18.1236	19.2401	17.8262	20.068	18.5283	15.7779	15.7506	1.05222	0.176736	0.20248
TAG(16:0_16:1_16:1)	18.002	20.5528	19.7745	20.4841	20.4276	19.3565	19.5721	20.4523	18.7122	18.5067	19.1221	21.4636	21.8192	18.4465	17.9638	18.7763	19.8171	22.0868	21.0998	22.4856	21.3382	21.1043	21.9689	1.82485	0.000910749	0.0066867
TAG(14:1_16:1_18:1)	15.7839	18.6904	17.1182	17.3074	19.3451	16.1591	17.4599	18.326	16.2004	16.9238	17.3221	19.7634	18.7328	15.5709	15.9323	16.7508	17.544	19.5404	19.7669	20.9732	19.3681	18.5377	19.6466	2.00289	0.00173845	0.013094
TAG(16:0_16:0_17:0)	17.8018	18.5983	17.1752	16.4204	18.0783	16.9801	17.7389	18.0233	16.8563	16.714	16.8585	18.2777	19.701	16.3085	16.6801	17.2269	17.8278	18.8408	17.6217	18.7618	19.1373	16.8395	18.8461	0.802881	0.0633425	0.095193
TAG(16:1_16:1_17:1)	15.9819	18.5109	17.4201	14.9373	18.4775	16.7318	17.0503	17.5632	16.8435	15.7776	16.0304	17.8902	18.3511	15.014	15.719	16.1743	16.8877	19.5421	17.6262	19.514	18.8194	17.5233	17.9365	1.48462	0.0097311	0.022138
TAG(16:0_16:0_18:0)	18.5073	18.8591	18.607	19.1455	19.1142	18.3774	18.4668	18.5429	18.3287	17.5462	18.2681	20.045	21.2032	18.6346	16.593	17.9837	18.2721	20.1344	19.3739	20.864	19.8446	18.3305	22.6047	1.27884	0.0727949	0.049614
TAG(16:0_16:0_18:1)	19.0272	18.9325	19.8934	23.0669	20.7695	21.0183	19.5167	21.0679	20.1274	18.2322	20.4545	22.5	23.1013	20.0881	19.6635	20.3074	21.5338	22.5641	21.9284	23.4615	21.0468	22.4275	24.6582	2.03176	0.00387069	0.022408
TAG(16:0_16:0_18:2)	19.5689	21.1641	20.0542	21.9564	21.3067	20.8498	20.486	20.9883	20.3101	18.1894	18.2762	22.5315	23.5318	20.2305	20.2786	19.8812	20.5845	21.6315	22.0956	23.658	21.5991	22.1366	24.0529	1.65094	0.0130043	0.027756
TAG(16:0_16:1_18:2)	17.5056	19.9155	18.9018	19.968	20.5208	19.8811	18.8476	20.8368	18.7755	17.314	19.3241	21.433	22.1631	18.9949	16.9753	18.6137	19.6228	20.9871	21.3092	22.9231	20.8183	20.9635	22.8012	1.97328	0.00371001	0.013823
TAG(14:0_18:2_18:2)	10.2959	17.6965	15.9186	16.4694	18.9381	17.7211	15.7105	17.9594	16.1194	14.8312	16.8346	19.5142	19.7027	16.8382	15.4789	14.0918	16.5211	17.9478	19.0819	20.5406	17.5415	18.0488	19.9266	2.00794	0.0195314	0.078666
TAG(16:1_16:2_18:2)	8.4318	14.1217	12.5299	12.0689	15.4072	14.1937	11.5739	14.2839	12.5629	9.8652	13.6918	17.3488	16.3142	12.6885	12.6407	11.1795	12.613	13.4395	15.4095	16.6333	13.6768	13.9469	16.7083	1.57605	0.0780783	0.16814
TAG(16:0_18:0_18:0)	18.9967	18.6557	19.1879	16.4237	18.8788	17.1143	17.5575	18.0224	18.2263	16.2219	17.872	19.5427	21.2005	17.8784	16.243	18.1605	17.9484	18.813	19.0052	20.9818	19.1397	17.4213	21.0038	1.05119	0.115089	0.38169
TAG(16:0_18:0_18:1)	17.758	19.7769	18.6642	21.7835	19.4816	19.5807	18.4129	19.1107	18.3218	17.2119	18.5507	21.2811	22.2373	18.4739	14.6582	18.6548	19.2776	20.1583	16.2259	21.9143	20.3296	19.4491	24.5071	1.26858	0.263478	0.24446
TAG(16:0_18:1_18:1)	20.0092	20.6231	21.2862	24.3758	21.87	22.5531	20.8131	22.6603	21.1336	18.8751	21.2694	22.9442	24.7044	21.7845	21.3688	21.7046	22.7696	22.4915	19.6972	24.7189	22.3982	22.6549	25.6963	1.16963	0.182147	0.22183
TAG(16:0_18:1_18:2)	20.1115	21.8837	21.246	23.2196	22.2675	22.8189	20.7909	22.4508	21.4069	18.5525	13.7255	24.0127	25.298	22.0901	21.7731	20.3305	21.3556	21.2702	22.8063	24.6802	21.4572	22.2279	25.1272	1.32988	0.150737	0.28431
TAG(16:0_16:0_20:4)	15.3064	18.332	15.4569	15.6713	18.4327	18.5517	14.6463	17.6879	17.3477	15.0033	16.7038	19.7643	21.0476	21.2403	17.0664	14.712	16.7502	18.0732	19.2192	19.1662	18.2816	18.9121	22.9498	1.73965	0.0763251	0.12917
TAG(16:0_18:2_18:2)	18.3615	20.8458	19.3119	21.1656	21.483	20.6157	19.8639	21.8173	20.1957	18.0031	19.9815	21.3464	24.2783	15.1276	19.6522	19.8964	20.8349	19.7922	21.543	19.7099	20.4227	21.1009	23.258	0.830021	0.234989	0.34791
TAG(16:0_18:2_18:3)	16.6523	18.6981	17.2572	17.366	20.3541	18.4972	17.6482	18.9656	17.5037	15.8167	18.0993	20.8881	20.2896	19.1095	17.9018	17.459	17.6274	16.1816	19.9655	21.1373	18.0582	18.4184	21.4733	0.698601	0.412766	0.36126
TAG(16:0_18:3_18:3)	13.8953	15.5042	13.9336	12.7112	16.8445	16.0002	14.0232	15.6833	14.2343	12.6125	14.5473	18.6119	17.9569	14.9839	13.2942	14.0962	14.0786	13.9637	17.6417	18.0063	15.2534	15.3147	18.9538	1.23987	0.185874	0.20151
TAG(16:1_18:2_18:3)	13.8947	15.5042	13.9336	12.7112	16.8445	16.0041	14.0232	15.6833	14.2343	12.6125	14.5473	18.6119	17.9569	14.9839	13.6917	14.0953	14.2333	14.0703	17.6417	18.0063	15.2534	15.3147	18.9538	1.25221	0.1735	0.18819
TAG(16:0_18:0_20:0)	18.2915	17.7813	18.4874	17.6402	18.0726	16.6657	17.3517	17.3759	15.8507	16.8048	16.9848	19.462	20.2126	17.7563	17.534	17.7202	17.4255	18.5589	17.3858	19.8171	19.419	18.4552	18.873	0.812614	0.0850683	0.27901
TAG(18:0_18:0_18:1)	16.2245	18.5431	17.5363	17.9789	18.1402	17.0077	17.4146	17.1388	17.0776	14.8558	16.43	18.2704	19.4977	15.7643	16.2059	17.0684	17.144	18.474	18.8494	20.9207	18.404	15.5782	21.7264	1.53095	0.108984	0.06341
TAG(18:1_18:1_18:1)	19.7268	20.9486	20.6026	22.858	20.6436	21.1792	20.6285	21.7205	19.7508	19.0227	19.5149	22.5543	23.9225	20.4961	19.5017	20.761	21.4	22.5199	21.8315	24.3313	22.0185	21.8012	25.4351	1.89802	0.0166722	0.06341
TAG(18:1_18:1_18:2)	19.1908	20.7621	20.4363	21.8311	21.3037	21.2655	19.7085	20.6665	20.2348	18.079	18.1159	22.4266	23.678	20.2773	20.2511	18.3374	20.2173	20.694	22.5465	24.0755	20.7285	20.7182	25.0316	1.59134	0.0818998	0.078853
TAG(16:0_18:1_20:4)	14.2487	18.2077	15.6329	17.4273	18.1881	18.4675	15.8546	17.0663	16.3298	13.4354	15.528	19.5103	20.2393	16.2196	16.6188	14.5687	17.7013	16.5025	20.3923	20.3724	18.025	18.6782	17.8773	1.78557	0.0252822	0.071926
TAG(18:1_18:2_18:2)	18.1778	19.744	17.5504	19.2151	20.4854	19.5365	19.0001	20.629	19.0451	17.8311	18.8308	21.072	22.4275	20.2522	19.4649	18.1944	19.3129	19.3217	21.9995	22.4464	19.9914	20.2287	24.2803	1.61697	0.0689846	0.049301
TAG(16:0_16:0_22:6)	9.51008	13.8627	16.8227	11.6665	14.262	15.5429	12.9775	18.355	12.7851	12.4214	12.6975	15.0913	18.5763	18.8479	11.9209	12.5611	13.3626	11.9652	14.2592	16.179	15.4341	18.0595	21.1542	1.5296	0.28348	0.36662
TAG(16:0_18:2_20:4)	17.9316	19.4853	17.7259	16.2207	20.4159	17.9925	18.4556	19.2657	18.0543	17.1947	18.1618	20.0313	20.5211	19.1331	17.6647	18.075	17.3098	17.5058	20.0866	20.6268	18.4722	18.7219	22.5901	0.809863	0.325053	0.26141
TAG(14:0_18:2_22:6)	12.8757	14.0992	12.4941	9.62497	15.1226	14.1374	13.1613	12.8746	12.8581	11.3572	12.4676	15.6097	14.5283	12.6976	12.9202	12.4303	12.3835	11.5002	15.3123	15.1896	12.8368	12.5325	16.5965	0.685787	0.416843	0.42414
TAG(16:0_18:0_22:0)	15.6869	16.5545	15.5752	15.105	16.4115	16.0972	16.6875	16.086	15.6546	15.591	15.7768	16.7895	16.6411	14.4675	15.0581	14.8759	16.3529	17.4581	15.2556	18.5813	16.6998	15.4866	16.556	0.811053	0.118713	0.1444
TAG(16:0_20:0_20:0)	14.8665	16.2061	15.6034	13.5754	16.0093	16.7106	16.1123	15.9998	14.8489	15.1254	14.3441	16.0713	16.1434	11.92	14.1271	14.1046	14.7027	15.8008	15.4861	18.0673	15.7221	14.5342	16.3718	0.701624	0.223015	0.26066
TAG(16:0_16:1_24:0)	15.2936	17.5119	16.3383	17.606	16.7194	15.1665	16.1136	15.9007	14.8256	15.1395	15.8032	16.8634	18.2266	14.5533	15.1741	15.9183	16.3403	18.3431	17.4713	18.848	17.7117	17.214	18.7752	1.74269	0.00138385	0.0058814
TAG(18:0_18:1_20:1)	4.9314	11.2644	1.92681	16.5346	9.59902	9.9251	3.00462	10.9958	10.139	2.28184	9.47324	12.5908	12.5703	7.56599	3.00996	9.73897	9.15495	13.0034	14.809	15.4426	10.8597	8.68385	13.9605	3.80144	0.0199127	0.092837
TAG(18:1_18:1_20:1)	14.7373	17.3272	15.1352	18.9187	17.483	16.9092	15.9269	17.6365	14.741	14.8594	15.6925	18.7808	18.8301	15.7671	10.4186	16.2312	16.5681	18.103	18.5578	19.9607	17.5411	15.965	22.9303	2.30582	0.0483937	0.057208
TAG(18:1_18:2_20:0)	8.99675	11.0255	10.7741	10.7498	9.73747	10.8675	10.2039	11.2292	9.34297	8.57766	10.3281	12.395	14.3509	10.2033	13.9543	10.3553	11.3858	10.685	15.7604	17.0168	12.8772	12.4412	14.8483	2.75531	0.0208202	0.013094
TAG(18:1_20:1_18:2)	15.0322	17.432	16.5102	18.287	17.2541	17.1527	15.9761	17.9425	15.7393	11.6975	15.9203	18.9457	19.8425	16.4338	16.2436	16.2718	16.6658	16.9671	19.6915	21.6615	17.5026	16.8738	23.3573	2.29239	0.07031	0.052304
TAG(16:0_18:1_22:4)	15.6955	18.0234	17.0511	18.5188	17.5123	18.1461	16.8125	18.6573	17.1385	15.145	16.1264	19.4652	20.4568	17.6317	17.31	16.7804	17.627	17.1384	21.9643	22.1883	18.2396	18.3473	23.5604	2.33706	0.0577039	0.023655
TAG(18:1_18:1_20:4)	13.8633	18.3432	15.5489	17.1053	18.3784	18.058	15.8865	18.0827	17.3164	11.9987	16.1837	19.2365	21.0317	18.2499	17.3694	15.283	17.7893	15.6257	21.2108	21.079	17.7892	17.7966	24.6302	2.42126	0.0899042	0.076232
TAG(16:0_18:1_22:6)	12.5626	16.5944	13.8772	14.257	16.5256	16.8046	13.8044	16.6059	13.5333	8.94031	15.0469	17.4637	19.1351	16.4663	15.6773	13.2262	16.7153	12.3851	18.8432	18.6355	15.3665	16.2043	21.6795	2.08593	0.132902	0.14178
TAG(16:1_18:2_22:4)	11.3796	15.5649	12.7972	13.8939	17.575	16.7228	13.1524	17.473	13.9621	7.2626	15.0929	17.7753	19.814	16.0802	16.213	13.4201	16.2725	11.9291	18.0301	17.6738	13.9981	15.926	21.408	1.57632	0.274018	0.33156
TAG(18:1_18:2_20:4)	13.0666	18.2349	15.0206	15.5254	18.1622	17.7605	15.028	18.0689	15.1676	8.9728	16.1087	19.1432	20.5207	17.9055	16.9492	13.8088	17.4921	14.1891	19.9877	19.8376	17.2013	17.0824	23.9649	2.32121	0.116973	0.14092
TAG(16:0_18:2_22:6)	11.3137	17.2926	12.932	13.2886	16.782	15.096	13.1756	15.5034	15.481	9.24342	14.7859	16.8832	17.7614	16.073	15.4832	13.2358	16.0415	12.1965	19.1151	18.4312	15.4233	15.2904	21.3558	2.19059	0.120079	0.11994
TAG(18:2_18:2_20:5)	9.40656	14.363	10.694	9.76759	14.5671	13.9727	11.3185	13.319	12.6154	7.73418	11.9901	15.3782	15.9435	12.9087	12.1918	11.4764	12.5938	11.2795	16.6491	15.5264	13.8976	12.7143	17.7956	1.99797	0.0864976	0.11836
TAG(16:0_18:0_24:0)					12.1517	-8.37825	-9.5702		12.8454	-7.46264		13.4282	14.8788				13.1245	16.873		17.231	15.8982	13.3091	14.4419	11.1616	0.0450582	0.0031612
TAG(16:0_24:0_18:1)	14.7853	16.6745	14.2479	14.4465	14.8053	14.1243	14.9697	15.8832	13.6868	14.9332	14.3318	15.8954	16.3893	13.6589	14.5074	13.6388	15.7149	17.4321	16.3961	19.0002	16.9607	16.1203	17.4859	2.20461	0.000920428	0.0013624
TAG(18:2_18:2_22:6)	8.03645	14.4859	10.0973	10.0566	13.6411	13.4497	9.6913	12.905	11.429		11.6253	14.9629	14.99	12.7575	11.9666	9.75148	12.6623	10.8805	16.9019	15.1272	13.6543	11.9914	19.1861	2.35363	0.0890339	0.069415
TAG(16:0_18:1_24:1)	14.866	16.882	15.8672	10.9774	16.4149	15.3297	15.3905	16.4216	13.8505	13.4514	15.0503	15.7357	17.5887	14.1671	14.6372	15.6502	14.7353	17.6713	15.8633	14.4123	16.5526	16.3937	19.5132	1.30626	0.118354	0.14207
TAG(18:1_18:1_22:1)	13.5361	15.7291	15.1413	14.8202	15.8078	15.1313	14.5477	15.5523	13.8439	12.111	13.5585	15.5007	16.8908	13.6543	13.6992	14.6248	14.598	15.2419	13.5916	18.7958	15.7312	13.809	19.9717	1.32843	0.216741	0.13182
TAG(18:1_18:2_22:2)	14.4239	13.1418	14.6877	15.0731	15.2199	14.6607	14.7337	15.5778	11.3966	14.3799	14.1896	16.1395	17.5002	14.3212	12.6919	15.1092	15.2903	15.4482	18.1349	19.0327	16.1864	15.5155	21.4617	2.71775	0.0214526	0.010047
TAG(18:1_20:1_20:3)	0.0926315	2.44759	-4.17406	3.87229	4.27647	3.10373	-3.40626	8.75529	1.24769	-3.76405	1.50969	-2.93869	6.04693	0.458879	2.89142	-1.68251	3.78002	2.75466	11.7651	12.3086	4.04311	2.93375	13.1986	6.08377	0.0158769	0.010511
TAG(18:1_18:1_22:4)	9.33933	15.1558	12.5745	14.9458	14.9079	14.8298	12.7464	15.5557	13.7092	8.23419	12.662	16.8906	17.3254	14.5289	14.2798	12.3718	15.3671	13.6614	20.5019	19.3552	15.5531	15.5198	23.1975	3.84015	0.0266439	0.016769
TAG(18:0_18:1_22:6)		16.3488	10.9687	14.7433	15.4551	14.6846	12.6074	15.4818	14.1268		12.6551	16.6365	16.5759	14.9947	14.6522	12.1912	14.7793	12.8569	20.183	18.3168	15.547	15.1411	23.5089	2.75313	0.101096	0.034635
TAG(18:1_18:2_22:4)		15.5337	10.9333	14.01	14.101	13.9204	11.4566	14.5245	12.8015		10.5939	16.0391	16.6975	14.3492	12.7933	10.2173	13.826	12.5944	18.6502	17.2079	14.5804	13.4534	19.6902	2.28809	0.0840715	0.048633
TAG(18:1_20:3_20:4)	8.03773	15.9651	12.6879	13.4861	15.4139	15.1095	12.559	15.0494	13.2729		13.369	15.9273	17.9907	15.0068	13.6235	12.7553	15.1732	12.0271	18.79	18.4166	15.7406	15.0678	22.8257	2.84606	0.0809143	0.061786
TAG(18:1_20:3_22:6)		13.9488		9.67158	12.0491	12.594	-8.07997	12.6442	9.70962		9.7972	13.1311	14.0594	12.1597	11.8494	8.76686	12.1916	9.26441	16.7784	15.8319	12.8874	11.7722	20.524	4.00156	0.0784934	0.031837
TAG(18:1_20:4_22:6)		12.6769		9.21093	11.7372	11.4845	-15.826	11.4498	10.1585	8.08891	9.73437	12.0129	14.5725	11.2887	10.2897		11.3854	7.97838	16.0399	14.5855	13.117	10.5311	19.5909	4.32761	0.109053	0.039319
TAG(18:1_18:1_24:1)	11.8499	14.5281	12.8499	7.81808	13.8838	12.1816	11.9004	14.4828	-7.99414	10.3954	11.7307	13.111	14.5446	12.2314	12.6684	-8.42151	12.9326	15.4557	16.9783	18.029	15.3657	14.1377	19.8887	6.2525	0.00569685	0.0068103
TAG(18:1_20:2_22:4)	-7.23494	12.2619	-7.77902	11.056	11.4585	11.4471	9.20532	11.5346	-10.5252	-7.69602	3.05424	13.1803	13.7883	10.0616	10.6722	9.44389	12.4831	11.2286	18.3425	15.7332	13.3557	12.8285	20.9277	9.11505	0.00193319	0.012896
TAG(18:1_20:1_22:6)		12.4969		11.6438	11.3482	11.7531	-4.43192	11.5035	-5.02013			12.677	-2.74949	10.9877	10.6886		12.6205	10.0568	18.7215	16.5376	13.3549	12.7819	21.5236	7.73093	0.0111738	0.0031282
TAG(18:1_20:3_22:4)		11.9856		11.1882	11.3475	11.5343	-8.22756	11.1289	-9.24924			12.5061	-2.74949	10.5539	10.3017		12.342	10.0441	18.214	16.5376	13.3731	12.7222	21.3128	8.54238	0.0119366	0.0023213
TAG(18:0_20:4_22:5)	-8.84385	13.861	-8.21778	11.1115	11.7162	11.5608	-12.3988	11.9189	9.61496	-8.91067		13.057	14.4476	11.9275	11.3381	-1.30298	13.071		18.3211	16.671	14.0741	12.3741	21.2882	10.5746	0.0020055	0.023857
TAG(16:0_22:0_24:0)	13.1304	13.2523	12.1446	10.8614	13.3155	14.866	15.5027	13.8163	12.3613	13.2424	11.682	14.7412	13.0887	9.74751	11.2997	12.6216	11.0783	13.6678	9.56693	13.2015	12.9541	12.4075	12.3413	-0.680668	0.318436	0.60484
TAG(18:1_22:4_22:5)			9.42517	8.33528	10.6095	11.1408	12.2063	10.9336	10.9803	10.9296	9.428	10.7394	12.9226	10.3508	-9.77963		10.9936	9.9269	16.8614	13.1587	11.3345	11.1867	18.5519	4.05085	0.0617575	0.016949
TAG(18:1_22:1_22:4)	-8.70373	-6.62764		-8.43684	-6.67535	-7.85791	-7.90209	10.7996				-8.77778	5.05885	7.84225	-6.05374	-8.29313	10.1945	10.7431	9.93666	14.5399	12.0928	8.06435	19.2237	15.9159	7.73153e-06	6.945e-05
TAG(18:1_22:4_22:4)		-0.176262	-8.55527	9.86723	-12.1303	-7.90078	-8.07181	-8.40297	-9.37734			3.47867	10.7464	2.09153		-8.11939	9.4974		16.2084	13.4068	11.9275		17.9121	16.8363	1.87818e-05	0.0087504
TAG(20:3_22:4_22:4)								-8.31051		-7.61586			-23.9968				7.46672		14.9097	-7.37501	9.91636		17.6562	21.8225	0.0286042	0.010795
TAG(18:1_24:2_22:4)			8.44214	-9.69361	10.355			9.36178	-9.50949		9.70563		11.0833	7.99276			10.4924	8.81184	15.2818	12.3932	11.2678	-4.39968	18.2099	5.57672	0.202911	0.0065498
CL(16:0_16:0_18:1_18:1)	8.90216	10.256	2.17802	8.70331		8.46674	8.07724	9.86431	10.7919	9.09356	7.9926		11.2671		7.00914	9.36264	8.3387	12.8605	13.0634	14.4866	14.2684	8.09175	12.2638	3.29777	0.0176585	0.023857
CL(16:1_18:2_18:2_18:2)	10.4333	11.7702	11.498	9.78456	8.55446	11.2794	13.0886	11.8916	13.3459	12.7089	10.5811		13.1262	9.76606	8.24617	10.5821	10.6403	12.9581	15.5166	14.3624	14.4608	9.32486	13.4331	1.84615	0.0798195	0.063815
CL(18:1_18:1_18:2_18:2)	12.7781	14.0203	13.7485	12.86	10.144	13.2532	14.6393	14.3725	15.7021	14.934	12.936	8.65868	15.2334	12.5376	10.8437	13.289	10.346	11.5286	16.8899	12.8933	13.9753	11.9208	14.5121	0.0303907	0.975146	0.96296
CL(18:1_18:2_18:2_18:2)	14.4365	15.6639	15.4367	14.609	12.2615	15.021	16.5356	16.2346	17.5674	16.7945	15.0256	10.627	16.2632	14.3047	12.7067	15.4404	11.5446	13.709	18.4304	15.0659	15.8373	12.8827	15.3499	-0.244471	0.803998	0.86384
CL(18:1_18:2_18:2_20:2)	11.7297	12.1868	12.4864	12.176	9.18527	11.9822	14.0769	13.7277	14.5806	14.0829	12.0871		14.0969	11.5079	9.21201	12.6595		9.9876	15.6047	11.0172	12.1096	10.4494	12.6657	-0.412829	0.670713	0.55654
CL(18:1_18:2_18:2_20:4)	11.0164	12.8477	13.7978	12.3122	10.5322	12.6968	14.8794	13.2835	14.0626	13.6651	12.0056	7.13243	13.4814	11.3408	9.81912	13.1237	8.65443	11.5241	15.692	12.8883	13.3399	10.8482	12.3523	-0.064208	0.947909	0.95743
MLCL(18:2_18:2_18:2)	8.17103	9.54539	10.2189	8.03483	9.74234	10.5674	9.46213	8.57142	11.3679	10.8897	9.71118		12.0216	9.4215		9.97555	-10.9154	9.07467	13.5201	10.73	14.6251	10.2405	11.1149	-1.49438	0.666722	0.25811
CL(18:2_18:2_18:2_18:2)	15.3762	16.4545	16.5319	16.0082	14.2409	16.31	18.2871	17.578	18.4738	18.0791	16.5023	12.0315	17.4551	16.2786	14.5397	17.0257	12.1363	15.0444	20.0629	16.5463	16.9427	13.8369	16.503	-0.455787	0.673122	0.70992
CL(18:2_18:2_18:2_20:2)	12.686	13.3235	13.8805	13.2653	10.6244	13.1402	15.3946	14.8935	15.7651	15.2773	13.8696		14.5963	12.6072	10.3147	14.3284	8.56848	11.3993	16.4793	12.4245	13.3033	11.2532	13.1007	-1.23652	0.249724	0.58615
CL(18:2_18:2_18:2_20:4)	10.998	12.413	12.515	11.376	10.1358	11.7896	14.2277	13.2612	14.3283	14.1349	11.8674		12.7166	12.068	9.36001	12.9237	-6.50654	9.51903	15.5474	10.6581	11.1319	8.6179	11.5317	-3.63157	0.222899	0.26141
FFA(16:0)	15.3345	14.9295	15.9279	15.2152	15.7556	16.6672	15.3902	15.4338	14.979	15.7558	14.7005	15.4209	16.606	13.6031	14.9893	14.9205	14.1081	14.9734	14.6071	16.3524	15.3243	14.3393	15.4708	-0.326779	0.361844	0.45418
FFA(16:1)	13.2209	14.2869	12.4269	12.6222	14.3173	16.2016	12.132	14.1064	12.8318	11.737	13.4859	13.1102	12.6542	9.32717	11.6703	12.5905	10.3433	12.5695	10.9938	13.1481	13.0361	10.982	12.1535	-1.03062	0.0865288	0.24134
FFA(18:0)	15.4015	15.1454	15.9143	14.5665	16.0935	17.2236	15.5868	15.5826	15.5164	15.8018	14.4453	15.6691	16.3803	13.3173	15.0954	15.1248	14.1345	15.1333	14.5519	16.23	15.1428	14.3314	15.9295	-0.36429	0.34519	0.54895
FFA(18:1)	14.7928	13.7963	15.3932	14.8717	13.8315	15.5107	14.8803	14.2919	14.803	15.2213	13.5944	13.4383	15.7073	12.7742	12.8717	13.6434	13.3378	15.618	12.9937	15.2502	16.579	12.421	17.0347	0.408883	0.591827	0.56521
FFA(18:2)	16.2277	16.6158	17.5296	16.583	16.1531	18.4254	16.7823	17.0409	17.0481	16.9004	16.9872	15.3865	16.1414	12.9713	14.6827	16.0011	14.7385	16.7291	14.1458	15.1121	17.9514	12.2024	15.971	-1.07795	0.196609	0.18819
FFA(20:1)	7.89964	7.66852	9.71709	6.44627	7.02269	9.19562	9.02282	9.03137	9.54821	8.54866	6.98132	7.66598	11.1547	7.87053	7.62354	8.23708		6.80835	5.78598	9.41622	9.37632		12.0076	0.326773	0.786053	0.30571
FFA(20:4)	18.9295	18.3417	19.3062	18.4281	18.2447	19.6988	18.0124	18.7209	18.6448	18.7812	17.7789	16.8838	17.5403	15.2088	15.7633	17.8478	17.5298	19.7107	17.0405	17.4664	15.8013	14.6986	18.7311	-0.725567	0.330182	0.30493
FFA(20:5)	12.9745	13.3451	14.7479	14.3822	13.3555	15.4284	13.5035	13.6816	14.3972	14.2033	13.3938	13.5302	14.6843	11.634	11.7955	11.9979	14.0955	15.1871	13.6147	14.2806	15.2016	12.0717	13.9241	0.48769	0.335159	0.46663
FFA(22:0)	12.8916	11.3248	14.3486	10.8371	12.6265	14.3458	13.8905	13.0406	12.4878	9.89457	11.8348	12.8328	14.7014	13.5835	12.894	12.6417	9.62166		6.3469	13.0827	11.2561	7.89933	9.00825	-3.22518	0.0196768	0.0022094
FFA(22:4)	9.56427	8.44842	9.54049	9.38139		9.3235	9.66206	8.49162	8.24757	9.9359	6.87362	8.12731	8.98148	7.28546	6.71383	7.74862	8.79132	11.2593	9.17137	8.87928	13.7723	7.3729	14.3861	1.96391	0.105197	0.05351
FFA(22:5)	13.2188	12.2685	12.8544	13.3551	12.2096	12.724	13.1588	12.7451	11.2021	13.509	12.1793	12.0173	12.7717	10.7186	10.9947	11.6758	11.6597	16.0388	13.0111	12.5562	16.1919	10.877	13.6212	1.07209	0.223168	0.15571
FFA(22:6)	17.388	15.7652	18.178	16.8497	15.8087	15.0921	15.8449	16.4251	16.2802	17.0605	15.2972	15.1082	18.4046	15.3737	15.6583	14.5856	17.9973	19.1679	16.4152	15.7139	18.9098	13.5969	17.1903	0.803756	0.33971	0.3223
LPA(16:0)	9.66506	11.4334	11.7502	11.0374	10.9827	11.3589	11.5789	11.462	10.7166	10.7748	9.57818	11.1806	14.2947	10.0965	11.0531	10.341	12.6675	14.0429	13.1081	12.339	13.6453	13.7741	11.7181	1.96065	0.000311619	0.0031282
LPA(18:0)	9.72565	12.365	13.9405	8.64277	10.3239	12.971	12.2979	11.0967	11.2621	10.8142	10.1996	10.5271	15.9925	9.41339	11.2587	10.6062	12.6575	12.9167	13.3246	12.6226	13.9615	13.3981	11.7729	1.61073	0.00624072	0.075812
LPA(18:1)	9.49423	11.1621	11.5322	10.6024	11.0355	11.589	10.909	10.7038	10.7806	11.0038	9.13688	10.9849	13.536	9.79663	10.9124	10.052	12.4944	13.8062	13.1412	12.6895	14.9153	12.905	11.7266	2.26991	0.000411281	0.0012285
LPA(18:2)	9.13697	11.5592	11.2471	10.9778	10.7536	11.467	11.9516	10.2077	11.1576	12.4159	9.42428	9.61412	12.7277	9.82919	10.7391	10.0967	11.1274	11.863	13.8815	11.5202	13.7687	13.2408	11.6302	1.6015	0.00994513	0.015344
LPE(14:0)	7.02375	-10.028	10.1078	8.18267	10.7495	10.1914	9.75651	10.0484	9.02273	9.04973	9.12653	10.8462	-6.2085	-6.85397			13.4613	13.0198	8.00022	12.423	12.247	10.5689	11.6118	5.83211	0.013618	0.0089332
LPE(15:0)	6.70506	9.08142	9.89973	7.87967	10.4155	10.0137	7.56609	8.88527	9.39307	8.88243	6.75535	10.1133	9.9383		8.5812		13.2448	12.0099	8.6283	12.2848	12.7539	10.7172	10.3384	2.56033	0.00445596	0.0068103
LPE(16:0)	16.1864	17.2585	18.2129	17.1432	18.255	17.942	17.2368	17.5614	17.3302	17.45	16.3664	17.8885	18.4358	15.888	17.6302	16.047	21.1203	19.7443	16.9948	20.1303	17.3774	18.4086	18.513	1.59635	0.0305614	0.010511
LPE(16:1)	10.0433	11.5113	11.8992	9.85626	12.4143	11.965	11.3568	9.9234	11.0086	11.5006	10.3544	11.8124	11.7491	7.36118	10.1271		16.4567	15.2438	11.5295	15.9909	12.9979	12.0431	14.7715	3.28877	0.00318567	0.0031282
LPE(17:0)	11.3332	11.3663	12.9329	11.5094	12.7184	12.557	11.836	12.2318	12.0381	12.2321	10.6487	12.6136	12.401	10.2039	11.3757	10.7769	15.8971	13.8627	12.1933	14.8035	12.5442	13.035	12.4519	1.74266	0.0148544	0.0052572
LPE(17:1)			8.49428		8.43531	7.07972				-21.3616		-5.29975					13.405	11.2125		13.6626	11.4733	8.28378	10.487	11.9511	0.108906	0.00049084
LPE(18:0)	18.8329	19.5288	20.4952	19.7043	20.0526	19.944	21.1243	20.8811	20.3867	19.9776	18.6748	20.4316	18.5127	16.6505	17.8555	18.2808	21.2503	19.5694	18.0478	20.2522	18.9785	18.6099	18.4972	-0.1433	0.78854	0.92721
LPE(18:1)	14.9786	15.7703	16.7074	15.9175	17.0339	16.7083	16.1125	16.4044	16.3229	16.8041	14.8865	16.832	16.8083	14.5334	15.8376	14.7529	20.1137	18.7835	16.105	19.733	18.1617	16.6471	17.8764	2.17724	0.00709385	0.0022094
LPE(18:2)	14.6715	15.5873	16.6112	15.9256	16.1422	16.8565	15.9938	15.8142	15.7628	17.3399	15.2439	16.9376	13.182	14.7127	15.5963	14.9949	16.5479	15.5602	15.3865	17.302	15.3963	13.8607	17.3973	0.210796	0.704007	0.67317
LPE(20:1)	9.55136	9.82609	10.871	10.581	11.2497	10.9766	10.7423	11.2527	11.3332	11.2289	8.25455	10.7863	10.7746	8.58161	10.2613	8.55688	14.5185	13.8894	10.9632	14.1348	15.654	11.3945	11.8564	2.89977	0.00408811	0.0013222
LPE(20:2)	8.22825	8.21242	10.9191	9.58556	10.5948	10.8792	9.25098	9.45711	10.1675	11.3489	7.7383	9.98651	-5.42862	8.1559	8.29899	6.72249	13.1279	13.1043	9.58053	13.4805	13.7226	9.75766	11.3439	3.63443	0.00592973	0.0065498
LPE(20:3)	10.489	12.8656	13.6868	12.1905	13.5157	13.8037	12.966	11.6224	12.0567	13.5301	11.1677	13.1404	3.55533	10.5291	11.1048	11.6718	12.3495	14.1566	11.9306	14.1686	14.0798	10.4327	13.5575	1.2101	0.155615	0.28682
LPE(20:4)	14.4197	16.1359	17.0556	16.3517	17.7398	16.8019	16.2105	14.7316	15.7122	17.1439	14.2477	16.7717	11.4656	14.4163	15.3527	14.7036	15.5489	18.062	15.4054	17.2317	16.1153	13.8795	16.2288	0.488582	0.458993	0.52304
LPE(22:1)	7.19203	7.8761	8.97182	-26.7839	-5.69984	8.98777	8.88138	9.71866	8.34602	8.33082	6.5004	10.1687			8.12359	7.37245	9.93741	10.6585	10.1529	10.1903	15.0329	7.51974	6.65573	5.16493	0.0865825	0.033474
LPE(22:4)	8.85384	-4.95579	11.5632	-3.22484	-4.16129	-1.02802	10.0311	10.3401	10.0553	11.3729	8.76797	11.252	-24.8007	8.83833	7.72694	7.73764	-1.33728	14.2572	-5.79531	14.4151	10.1341	-4.38437	11.9043	1.32606	0.757398	0.40677
LPE(22:5)	10.1931	11.9126	12.9531	12.0475	13.8626	12.3084	12.6194	11.1198	11.4266	13.2955	10.3749	13.3264	-23.7636	10.2932	11.4849	11.0938	11.9845	14.8992	11.6693	14.1451	13.3535	6.67973	12.5915	2.52971	0.317227	0.54796
LPE(22:6)	14.547	16.2682	17.0369	16.2654	16.8099	16.5856	15.6739	14.7536	15.5314	16.8398	14.5162	16.2483	13.7581	14.7665	15.3055	14.6187	14.0511	15.6632	14.0095	16.3862	14.7496	14.2282	15.3702	-0.67275	0.140749	0.25034
LPE(O-16:0)	8.34341	10.1033	8.84986	9.79637	8.35746	8.99978	11.6351	11.2374	10.4785	9.94472	8.50243	9.75985	10.2242	8.78005	8.60177	9.13132	11.5726	11.8487	9.6091	11.2711	17.0442	9.69027	8.04793	1.7511	0.162047	0.069415
LPE(O-16:1)	11.0556	11.4584	11.6503	12.3113	11.9356	11.6347	11.9741	13.0838	12.5891	12.6362	10.3897	12.2971	12.3205	11.1055	12.0101	11.238	14.5692	13.3506	11.2914	14.7449	20.3398	14.6419	12.9045	2.69331	0.0459289	0.0071848
LPE(O-17:1)	10.0417	10.647	10.1582	13.9935	10.1813	7.99411	12.7099	9.79898	11.8349	10.8788	8.60122	11.7681	13.7902	12.1065	11.9087	11.6381	10.7416	9.2055	8.49636	10.8883	16.3877	10.6331	7.59913	-0.563686	0.639604	0.7131
LPE(O-18:0)	8.94223	10.9328	9.33534	9.21331	8.71345	8.65778	10.0532	12.2762	11.1629	10.6086	8.13677	9.78727		10.2811	8.83755	8.95369	10.942	11.5569	9.91235	10.8236	17.6502	9.53784	8.80579	1.59223	0.209965	0.094649
LPE(O-18:1)	12.102	12.3429	11.8359	13.1886	12.2837	12.3998	12.5924	14.3836	13.3848	13.4112	11.226	13.0314	12.3728	12.5501	12.6711	12.5524	14.1438	13.5506	12.5157	14.7527	20.8148	14.6306	13.1253	2.14496	0.0878627	0.023103
LPE(O-18:2)	9.7023	9.31759	9.71924	10.4411	10.6607	10.0436	10.5327	11.4505	11.0202	10.7205	9.2365	10.1951	11.1984	9.13104	10.3799	9.44612	14.3824	12.5485	9.83832	13.798	18.8392	13.5059	11.7819	3.32803	0.0192656	0.0022094
LPE(O-20:1)	9.47978	9.54494	8.74665	9.97513	7.85855	9.13202	9.19377	11.5962	10.6097	9.8321	8.14912	9.75576		9.28209	9.8279	9.29753	10.8219	10.8315	9.59714	11.466	18.5589	10.4164	10.7452	2.29131	0.0950568	0.028088
LPE(O-20:2)	5.77459		9.60014	7.61818			9.95843	8.14785	6.77842	6.88736	7.59208	6.60784				6.48499	11.3612	10.8681		11.4902	18.1448	10.5369	9.22762	4.39316	0.0170604	0.0089924
LPE(O-22:1)	8.39114	9.06793	7.92714	9.5772	-25.1595	8.49052	8.94784	10.7511	10.3422	8.46502	7.57991	9.05859	8.14692	8.80813	8.69333	8.58502	8.54296	9.46497	8.33339	9.75621	16.6483	8.27853	9.50674	3.34634	0.180091	0.17572
LPE(O-22:2)	6.31855				-24.6076	8.44125	-22.2052	-23.9493	-26.2497	-24.3601	-17.921	-24.1796	8.08031			-24.1837	11.5692	11.1598		11.827	18.5378	10.0077	9.98576	27.1645	8.31808e-05	0.00065792
LPE(O-24:2)	8.32914	8.89577	8.1046	9.84426		8.35031	8.31691	9.93123	9.98429	6.63807	7.15806	8.45559	-4.86506	7.06613	8.49353	7.14221	11.4928	11.622	8.14638	12.3535	18.7832	10.408	10.8939	4.50078	0.0124936	0.0045626
LPG(16:0)	10.9673	12.9671	11.8589	12.203	8.70662	10.3094	12.1209	12.5467	11.5921	11.9497	11.305	13.0958	13.4133	11.3905	11.6227	11.6464	12.1702	11.7735	10.9123	13.645	13.8185	9.97225	11.1713	0.192321	0.75784	0.75365
LPG(18:1)	15.7589	16.9911	15.4934	16.5906	12.3489	14.2569	16.3144	16.8474	16.2625	16.1067	15.383	16.236	16.6416	15.9745	15.7234	16.0403	12.6976	12.1014	14.6273	14.5739	14.0189	11.9019	14.4547	-2.32836	0.00122291	0.0025504
LPG(18:2)	15.5223	16.5139	15.3949	16.5038	12.4489	14.6103	15.7153	17.3883	16.2076	16.8008	15.6328	16.8806	16.2108	16.054	16.4459	15.8713	10.6777	11.0386	14.6951	12.7893	11.3871	11.8554	14.1333	-3.51952	0.000455438	0.00021771
LPI(18:0)	11.4798	10.7173	12.3161	11.9309	8.38309	11.7745	12.7394	11.5155	11.8951	11.8835	12.1999	12.3061	13.466	11.3652	11.4537	11.6974	11.9607	13.0316	11.7126	12.5	16.3251	14.3173	14.277	1.7511	0.0304996	0.019638
LPS(18:0)	13.1088	14.3523	14.4998	13.878	14.0287	14.0326	14.0797	14.068	13.8159	14.5773	12.9468	14.2787	17.4196	13.144	13.9277	13.7579	16.4425	14.4499	13.9647	15.1714	18.1929	14.2876	14.1707	1.12023	0.115997	0.087628
PA(16:0_18:1)	9.81087	12.2995	11.1547	9.69612	10.326	10.1974	12.3656	11.3368	9.36801	9.041	9.27549	10.7584	13.5423	8.82869	8.16854	10.0754	12.1565	14.2109	11.554	14.7829	14.3966	12.1663	13.6783	2.88764	0.000390695	0.0022094
PA(16:0_18:2)	11.7966	13.5852	12.3069	12.6796	11.8436	12.0121	13.7708	13.3925	12.6447	12.0226	11.8805	13.3581	14.0863	11.299	13.0495	11.8914	12.6441	13.7796	13.6154	14.8359	12.3927	12.8466	14.1714	0.868186	0.0505179	0.095427
PA(18:0_18:1)	11.2427	12.8445	10.8914	10.467	10.8221	11.6096	12.7439	12.5258	11.6853	11.4114	10.4876	12.0408	12.6002	10.4614	11.3484	11.1422	11.2945	14.9214	13.0723	15.3117	16.879	12.701	13.3057	2.40623	0.0138697	0.0028868
PA(18:0_18:2)	13.9478	14.6778	13.5317	13.7484	13.8957	14.1772	14.5142	14.3935	13.8858	13.1104	13.6458	14.2272	15.6888	12.7155	13.9062	13.4753	14.1106	14.5413	14.5548	15.6891	14.688	13.8611	15.0205	0.66658	0.0349485	0.069415
PA(18:0_20:4)	13.7815	15.2876	13.2626	13.6324	13.2152	14.6302	14.7792	13.7855	14.0542	13.0007	12.4299	14.1043	15.0112	12.5448	14.3467	13.7133	11.912	14.1684	15.0912	15.192	13.4973	13.0954	14.8114	0.118096	0.819285	0.90505
PE(14:0_16:1)	11.1694	11.8637	11.7195	11.6063	9.98968	11.2762	14.1201	14.1167	12.11	10.8758	11.9287	14.5957	9.20307	10.5906	10.0374	8.57552	10.1657	11.077	12.3987	14.3623	10.0675		13.6571	0.468561	0.597273	0.816
PE(14:0_18:2)	18.8424	19.2361	18.8628	19.2719	17.1367	19.4155	19.8783	20.1757	19.1587	17.952	19.5363	21.0338	18.09	17.3911	18.0995	17.1902	13.9467	14.2603	19.6638	18.601	13.8504	13.7539	20.1399	-2.51289	0.0689816	0.02459
PE(15:0_18:2)	14.1025	13.8237	13.6574	13.8134	11.4776	13.963	14.1671	14.2454	13.9108	13.6544	13.9782	15.2856	13.5091	12.6008	13.5434	12.6531	11.3695	12.1879	14.5906	14.9044	9.87816	10.0469	14.7635	-1.11469	0.239632	0.17376
PE(15:0_22:6)	17.642	18.6497	16.9227	18.6893	13.4005	16.6046	19.2822	19.2037	18.5356	17.6576	16.7249	19.0926	15.037	17.906	18.7994	16.707	8.2061	10.4715	16.5652	14.8411	8.22757	10.2818	14.5143	-5.68091	0.00363597	0.00055357
PE(16:0_16:1)	16.4033	17.609	16.7224	15.5805	14.3932	15.8863	17.4063	16.9615	16.054	15.1806	16.4971	17.792	16.2447	14.407	15.7291	14.4574	17.2398	17.0828	16.9058	19.128	14.3942	13.6304	19.4517	0.750479	0.415037	0.33304
PE(16:0_17:1)	14.4546	15.0026	14.4983	14.1185	11.9328	13.7933	15.3721	15.2158	14.3083	14.1237	14.0385	16.0859	13.5028	13.1027	13.9691	12.8326	13.5708	13.0254	14.8023	15.6707	12.0391	10.6455	15.9921	-0.468981	0.566186	0.56455
PE(16:0_18:1)	19.7531	20.4182	20.1191	19.6657	18.1644	19.5951	20.4676	20.8711	19.7131	19.3214	19.0417	21.279	19.346	18.4612	19.5525	18.4745	19.8083	18.4678	20.2	21.6379	18.1395	17.1092	21.4236	-0.0993259	0.88783	0.9148
PE(16:0_18:2)	21.0012	21.2742	20.9764	20.9893	19.1395	21.1246	21.233	21.2261	20.8246	20.5502	20.4503	21.9949	20.626	19.5599	21.0436	20.153	19.4393	19.8657	21.4652	22.1271	17.0683	17.808	22.3438	-0.743654	0.387647	0.29145
PE(16:0_18:3)	16.8099	17.3887	17.5345	14.7454	14.0505	16.9299	18.5217	18.6837	15.8637	18.0875	16.3672	19.4923	14.8516	15.6922	17.2787	15.6749	14.2326	14.3545	17.7119	17.6253	11.9821	13.1165	17.7283	-1.4981	0.167569	0.14207
PE(16:0_20:4)	20.1124	20.736	20.1944	20.3678	19.5832	19.907	20.7391	20.7898	20.2628	19.705	18.8808	21.0098	19.4584	18.66	20.1551	19.0178	18.0973	18.6943	20.5087	21.3403	16.0934	16.9363	21.1721	-0.99622	0.259496	0.16211
PE(16:0_20:5)	20.6084	20.8821	21.4481	21.9775	19.5309	20.8811	22.7046	21.7259	21.1668	19.2093	20.0022	23.0459	20.8032	19.3267	20.1408	20.2818	13.9097	15.4215	21.4384	20.0033	14.4159	15.749	21.5414	-3.36142	0.0383334	0.0079517
PE(16:0_22:4)	16.7229	15.8981	17.0683	16.3583	14.8712	16.8434	17.7276	17.4539	16.7599	16.432	15.8957	18.014	14.6077	14.7832	16.4463	15.4787	14.6288	14.9304	17.8692	16.6301	13.5315	12.4667	17.5864	-0.957493	0.278041	0.26141
PE(16:0_22:5)	18.1828	18.8566	17.9384	17.0552	15.805	18.0399	18.772	19.7801	18.1765	18.1517	16.2043	18.8053	15.4947	16.1932	17.9997	16.5624	14.7472	15.3203	18.2243	18.2725	13.0328	12.1849	18.1499	-1.92157	0.099739	0.049614
PE(16:0_22:6)	21.0962	21.3	21.7362	19.7103	19.4638	21.6785	18.1876	18.784	21.1915	20.942	20.3194	20.132	20.8495	20.0352	21.371	20.321	16.9753	18.6685	21.5675	21.7005	16.7831	18.1751	20.9652	-1.18273	0.201852	0.14207
PE(16:1_18:2)	19.1388	19.1054	17.5749	19.3346	16.6629	18.7181	18.9753	19.2922	19.0042	17.3661	18.5374	19.854	18.5244	16.4414	18.2711	17.2504	14.517	15.1242	19.0781	18.8544	11.9207	12.9022	20.6413	-2.22993	0.133304	0.061786
PE(16:1_22:6)	16.0729	16.3064	15.762	16.0532	12.8934	15.3719	16.3563	16.4579	16.291	15.6225	14.5112	15.8112	15.0728	14.2911	15.6853	14.3012	10.6212	12.2061	16.2265	16.3419	13.1393	11.257	16.2101	-1.71417	0.124309	0.062714
PE(17:0_18:1)	15.9268	16.1655	16.3645	15.581	13.3003	15.5392	16.5121	17.0993	15.8422	15.8062	15.1057	17.6976	15.7008	14.5533	15.9385	14.8148	14.3361	13.3738	16.8805	16.5715	14.0581	12.6541	16.2179	-0.876445	0.235118	0.20687
PE(17:0_18:2)	16.6465	15.8995	16.3619	16.0374	14.3889	16.4988	16.5215	16.2704	16.2051	16.4127	16.2478	17.5162	15.9484	14.9742	16.2576	15.6203	14.473	14.3454	17.1595	17.6473	13.3014	13.3295	17.3911	-0.734776	0.36544	0.30972
PE(17:0_20:4)	16.6809	16.999	16.6373	16.5546	14.2151	16.0875	17.1658	17.401	16.9524	16.6472	14.8538	17.6226	14.9675	15.1724	16.4845	15.3519	11.9879	13.0776	17.5498	16.1157	11.3042	12.0287	15.7599	-2.26225	0.051543	0.014064
PE(17:1_22:6)	16.9107	17.1019	16.785	17.0644	13.5333	16.3548	17.1137	16.7098	17.0283	15.4482	15.2878	16.7908	15.8559	14.8608	16.3362	15.4574			16.7659	15.391	10.023		15.4065	-1.76837	0.323099	0.0031282
PE(18:0_18:1)	18.8145	19.3986	19.3319	18.5015	16.5969	18.6134	19.5253	20.1158	18.8872	19.1923	17.8353	20.678	18.0954	17.6533	18.8336	17.4855	17.8727	18.9497	20.1796	20.7629	20.6459	16.56	19.7549	0.524113	0.437583	0.40677
PE(18:0_18:2)	22.08	22.1858	21.9122	22.0329	19.8483	22.1265	22.7378	22.846	22.1531	22.3958	21.437	23.2266	21.0326	20.7853	22.1756	21.1906	20.0189	19.7057	22.758	22.8134	18.6441	18.4243	22.6088	-1.17491	0.172339	0.10908
PE(18:0_18:3)	14.9744	15.3012	15.6816	15.3819	13.7366	15.3121	17.1383	16.4134	15.8181	15.9692	14.4886	18.0354	13.9635	13.7717	14.9353	14.2847	13.6153	14.3686	16.1739	16.2204	12.4142	11.2151	17.5824	-0.812539	0.40084	0.38822
PE(18:0_20:1)	13.9036	13.5576	14.5584	13.7833	11.7088	13.9357	14.2523	14.9574	14.2078	14.0303	12.4517	15.0689	13.6669	12.4103	13.4085	12.7425	12.1231	13.41	16.0116	15.3537	15.7091	11.5802	14.1235	0.379211	0.605786	0.54895
PE(18:0_20:2)	14.81	14.4753	15.5426	14.9224	13.3696	15.05	14.8502	15.4899	15.3033	15.5991	13.4682	15.6856	15.3066	13.5665	14.9353	13.5778	14.6292	15.2688	16.6781	17.388	16.7583	14.2545	15.6454	1.05616	0.06007	0.044911
PE(18:0_20:3)	18.9909	18.8529	19.4425	18.8554	16.9886	19.2169	20.0476	19.9959	19.1697	19.2486	18.479	20.186	18.0655	17.3503	18.9769	18.8539	15.303	15.9522	20.452	18.8788	16.2843	15.475	19.4843	-1.51581	0.113105	0.062024
PE(18:0_20:4)	21.4139	21.9722	21.6005	21.5515	20.8659	21.6659	21.7722	21.9304	21.6579	20.9507	20.0367	21.9999	21.146	20.0343	21.5864	20.5442	18.8372	19.4111	22.5781	21.8722	18.1259	18.6983	21.5912	-1.13639	0.149849	0.068606
PE(18:0_20:5)	16.4391	16.727	17.9354	16.9996	15.62	17.5826	18.3403	16.7797	16.4584	17.2535	15.4112	18.4483	15.9331	14.5646	15.649	16.3638	16.2914	17.0755	18.907	16.9364	12.7622	13.2272	17.0616	-0.619254	0.50626	0.46663
PE(18:0_22:4)	16.4609	17.3198	16.6766	15.8968	14.5816	16.329	18.2645	17.7259	16.9016	16.6495	14.7468	17.9453	15.359	14.8294	16.6037	15.5708	14.5863	15.2679	17.7893	16.3136	15.7411	13.0896	16.7659	-0.715796	0.296158	0.29234
PE(18:0_22:5)	16.9704	17.8407	17.598	17.0093	16.5938	17.2846	18.4421	17.5669	17.1962	16.5486	15.5441	18.5397	16.6975	15.6791	17.033	16.4682	15.6975	16.0395	18.0396	17.6262	14.6453	14.4374	17.4197	-0.79107	0.216134	0.16947
PE(18:0_22:6)	20.588	21.3982	21.2003	20.8284	18.2446	20.6757	21.2528	21.3862	20.6308	20.6189	19.0243	21.6477	19.4847	19.5225	21.0001	19.4382	15.6937	17.0647	20.2273	20.0789	16.0861	17.4085	19.3496	-2.44686	0.0128913	0.0034167
PE(18:1_18:1)	22.1297	10.4856	21.9834	16.4499	14.5311	22.0171	10.4888	5.2846	22.1399	22.4161	15.4762	23.2378	15.9652	8.82085	22.1741	21.1761	17.6606	16.5555	16.4892	22.8346	18.8143	18.4278	22.6672	1.89065	0.29914	0.48544
PE(18:1_18:2)	19.7752	19.6215	19.4214	19.8488	17.4854	19.9275	20.191	20.5145	19.8115	20.5429	18.6123	20.2264	19.3319	18.2714	19.6713	18.5768	18.0512	17.97	20.7054	21.9005	15.9208	16.1186	21.4116	-0.621049	0.539205	0.48215
PE(18:1_20:3)	16.621	16.2722	16.7347	16.7019	14.5691	16.6943	18.165	18.0512	17.1384	17.5024	15.6637	17.7185	14.7862	14.7997	15.9416	15.8129	12.2564	13.556	17.8859	17.8646	12.7687	12.3648	18.1486	-1.47046	0.226087	0.16645
PE(18:1_20:4)	19.6488	20.1453	20.009	20.2434	18.8989	19.8989	20.6325	20.5463	20.3157	19.692	18.0873	20.6897	18.7962	18.2548	19.7433	18.9377	16.8302	17.7546	20.6432	21.06	15.2548	15.8747	20.5215	-1.38173	0.189244	0.095519
PE(18:1_22:5)	14.9632	15.4352	15.2456	15.2138	14.2198	15.0963	16.0167	15.4608	15.5838	15.6607	13.2469	15.9127	14.1182	13.0891	14.5162	14.0248	13.5365	13.7109	16.0405	16.4451	12.9603	9.84216	15.9345	-0.795603	0.410928	0.33298
PE(18:1_22:6)	18.3597	18.8012	17.8888	14.8415	9.64921	8.73676	15.1127	18.6218	15.688	17.5485	14.2729	18.7678	10.2782	15.8207	17.4047	16.608	7.22338	9.66512	8.63565	13.4099	10.93	7.17692	11.7543	-5.69715	0.000236678	0.0033357
PE(18:2_18:2)	16.9096	16.5881	16.4943	16.6052	14.0031	17.1585	17.4781	18.0376	17.2477	18.4085	15.9006	16.8309	15.304	14.9501	16.9933	15.7717	13.603	13.8559	17.7779	18.8535	12.0118	12.4834	18.2746	-1.27685	0.301187	0.22183
PE(18:2_20:4)	21.1499	20.8236	20.5258	21.1639	18.9085	21.2129	21.8152	21.9636	21.2902	16.2009	20.0393	22.0031	19.1761	17.5637	18.4424	20.3492	12.7297	13.6273	21.7823	20.5599	14.451	14.0527	20.8805	-3.29521	0.0733306	0.02459
PE(18:2_22:5)	15.6044	15.8794	15.1328	16.3585	10.0628	15.7681	16.5733	16.5931	16.2922	15.5444	14.1919	16.4425	5.99483	13.4352	15.6013	14.8964	9.4758	10.5622	16.5138	12.5425	13.7951	2.58862	5.28916	-4.53858	0.0501527	0.02459
PE(18:2_19:0)	14.0285	13.8372	13.6774	14.124	11.6047	13.8581	14.5743	14.4964	14.4035	14.4569	13.2152	15.0885	13.1359	12.4657	13.7598	12.8465	11.4361	11.0206	15.0375	13.9813	12.3208	10.0478	14.0665	-1.16462	0.15419	0.10908
PE(19:0_20:4)	13.91	13.815	13.5877	13.9543	11.7244	13.6599	14.3846	14.3957	14.711	14.0702	12.3974	14.6928	13.4704	12.0617	13.9619	12.8424	7.14704	9.79805	15.9958	12.6297	8.48704	9.01529	13.2661	-2.69686	0.0641669	0.014029
PE(20:4_22:0)	12.9859	12.6014	12.7618	12.2316	10.6406	12.5343	14.2452	13.7513	14.6716	13.6451	11.2778	11.6595	12.5719	11.8029	11.3238	12.3722	9.71465	10.2262	17.6451	11.1951	11.4313	10.3805	13.3745	-0.571965	0.612964	0.61116
PE(16:1_22:5)	21.1455	20.8236	20.4903	21.1648	18.8855	21.2077	21.8096	21.9636	21.3052	16.2009	20.0338	22.0031	19.1322	12.9467	14.5305	20.3459	12.658	12.8263	21.8264	20.5038	14.3125	13.9381	20.7743	-2.93298	0.121246	0.095793
PE(20:4_24:0)	11.1845	10.972	10.5727	10.4852	8.23647	10.5114	12.7366	12.1371	13.0292	11.8462	9.53897	9.0758	11.6705	9.88248	9.0702	10.3369		8.6572	16.0456	9.37144	10.8189	7.01382	11.651	-0.112399	0.935137	0.47063
PE(O-16:0_20:4)	11.0265	12.3691	11.9903	11.6191	10.4186	11.4034	12.3913	13.6988	13.763	13.507	11.6106	12.549	13.0893	11.2436	11.7226	12.012	12.2764	14.9692	16.5681	15.6353	18.3361	11.9876	13.0665	2.54044	0.0292042	0.0070774
PE(O-16:1_18:1)	12.6888	12.9755	12.4557	12.8787	12.1413	12.5265	14.4399	15.2417	13.9484	13.2169	11.9212	13.398	15.3125	12.517	13.2637	12.1883	15.6296	17.0909	14.52	19.0583	20.3979	13.87	15.3194	3.36053	0.00950525	0.0017927
PE(O-16:1_20:4)	13.7941	14.7361	14.0862	14.5405	13.4555	13.8022	15.6845	16.5762	15.4037	14.8773	12.9222	14.7821	15.9917	13.9013	14.4468	13.8608	15.0473	16.4962	16.9467	18.133	20.2997	14.8491	15.4398	2.19073	0.0245085	0.0079147
PE(O-16:1_22:4)	11.9017	12.8997	12.0084	11.6104	12.2424	12.0923	14.3982	15.2285	13.6471	12.6186	11.2233	11.6827	14.1844	11.7592	11.4814	11.527	13.921	14.8959	15.2154	15.8595	18.0702	12.0946	14.1395	2.35359	0.0140763	0.0071016
PE(O-16:1_22:6)	15.1341	15.5885	15.5702	15.6615	14.4066	15.0155	15.9597	16.1947	15.4863	14.9014	14.6829	15.9966	17.1754	14.4378	16.0747	14.9783	14.9959	14.8252	15.5041	17.1579	18.0252	15.3036	15.7267	0.48006	0.354282	0.34735
PE(O-18:0_20:4)	12.0227	13.9049	13.1469	12.6964	11.559	12.1024	14.2115	15.8067	15.4356	15.2658	12.7028	11.4706	13.7747	12.6118	11.9301	12.8983	12.4767	14.8509	17.8909	15.4127	18.1491	11.6906	14.0491	1.71013	0.125852	0.077897
PE(O-18:1_18:1)	12.1786	12.6331	12.2444	11.9327	11.9754	11.8372	14.4408	15.3583	13.0995	12.9569	11.4237	12.8484	14.4717	12.3068	12.6809	11.829	14.8221	16.3834	13.8924	18.2281	20.1123	12.8688	14.595	3.07957	0.0184524	0.0033442
PE(O-18:1_18:2)	13.2427	13.2967	12.9406	13.4714	12.6906	13.1739	14.6516	15.3123	14.2318	14.0191	12.351	14.3984	15.1723	12.9346	14.0079	13.2354	15.2049	16.3291	15.5874	18.4522	19.6119	13.5323	14.9783	2.54667	0.0180491	0.0031612
PE(O-18:1_20:4)	14.6496	15.5731	15.1226	15.2603	14.8088	14.8215	16.9486	18.0457	16.6185	16.2863	14.6048	15.1844	17.8403	14.9862	15.3335	15.2371	15.6442	17.2916	19.1596	18.7774	21.2747	15.6698	16.4951	2.05135	0.0411822	0.017911
PE(O-18:1_22:4)	11.2652	12.9732	12.3648	10.4587	12.7114	11.8348	15.2765	16.6376	13.9229	13.3177	11.5899	11.0828	13.3141	12.5799	10.4053	11.206	13.6179	14.8635	15.8363	15.8707	18.4615	11.7619	13.9354	2.34793	0.0279022	0.026508
PE(O-18:1_22:5)	11.8752	12.5443	12.1714	12.2907	12.3025	11.8305	14.6558	15.2141	13.2218	12.8875	11.6536	13.1554	14.7089	12.0896	13.0074	12.5137	13.5335	15.2356	15.6901	16.4071	19.1329	12.2487	13.9997	2.29557	0.0352057	0.012576
PE(O-18:1_22:6)	14.2364	14.4926	14.4509	14.9396	13.3703	13.9896	14.9456	16.1824	14.6663	14.7156	12.8191	14.6906	15.5597	13.8698	14.2879	13.8412	13.5779	13.8671	15.129	16.26	18.1367	13.9209	14.2483	0.57891	0.406989	0.34889
PE(O-18:2_20:4)	14.1527	14.7475	14.0511	14.6714	13.6196	13.795	16.267	16.1089	15.4044	14.9986	13.1839	15.3381	16.0484	13.8142	14.8428	13.8925	15.0237	15.5524	16.8279	17.5654	19.0348	14.0746	15.8545	1.59268	0.0466455	0.024952
PE(O-20:1_20:4)	10.8836	10.7283	10.5479	11.0133	9.5796	10.4841	12.596	13.4806	12.2184	11.8545	9.45882	11.212	12.5618	9.93949	10.1322	9.86083	12.2783	14.4629	13.7662	15.4694	18.9003	11.49	12.8109	3.13381	0.0146853	0.0033442
PG(14:0_16:0)	-27.7415		10.2742	9.90413	9.14714	10.259	-25.5801	-23.7827	-26.3795		11.8526	11.4826	10.6805		-22.9437		9.59079	10.3143	10.2306	15.3772	15.3596	7.96578	11.9831	15.9482	0.0127358	0.014213
PG(16:0_16:1)	10.4062	9.29403	11.0287	11.3599	10.8818	10.4347	11.8927	11.6216	8.06493	10.053	11.4981	11.2896	12.6483	9.93607	10.5454	9.52652	10.0467	11.6374	11.8721	18.5327	14.6813	6.66308	12.6072	1.63641	0.291714	0.1734
PG(16:0_18:2)	11.5218	12.0693	12.6137	10.2373	-4.41489	11.6729	11.029	11.5814	12.1232	9.79259	10.9534	12.5985	9.83861	9.1185	10.2761	11.036		11.4501	8.56586	15.8633	9.03489	7.06765	11.5113	0.454238	0.783784	0.45418
PG(16:1_18:1)	11.7171	11.7788	12.1026	12.161		11.7443	12.8632	12.079	12.151	11.2799	10.8893	13.2734	9.86667	11.2093	12.4626	10.7462		11.4151	13.1363	16.2262	12.5092	7.04048	10.1173	-0.0142034	0.991536	0.67119
PG(18:1_18:1)	11.6016	11.6445	11.4643	12.0485	9.72861	12.0002	12.3937	13.1378	12.8156	11.8999	11.5044	12.3035	15.3489	10.7336	12.1332	10.8602	11.8953	12.7377	15.7143	16.2363	14.7129	10.791	14.5741	1.83265	0.0578002	0.03733
PG(18:1_18:2)	13.2088	14.1289	12.7575	13.3891	11.2219	13.2875	13.7495	13.9252	14.9234	14.5628	13.0552	12.1157	13.7721	13.2351	12.0499	12.6379	10.1793	12.6537	17.1189	14.8645	13.0007	11.617	15.3066	0.283094	0.769338	0.70981
PG(18:1_20:3)	12.5583	14.2305	13.2505	13.4885	-21.8371	13.1416	14.6342	13.8043	14.5002	13.2459	12.2897	12.5774	12.7154	12.5141	11.5441	12.9941	-14.8412	-26.8004	16.4898	-25.4733	13.4632	-26.8375	14.2388	-18.0869	0.0630413	0.24151
PG(18:2_18:2)	13.2656	14.5968	12.4441	14.0313	11.761	13.0282	14.4071	14.6513	14.8672	14.583	13.1618	13.1928	13.4193	13.5981	12.956	13.0578	8.76469	11.2484	16.2528	11.3154	11.1381	10.6534	14.3363	-1.6054	0.144575	0.062503
PG(18:2_18:3)	11.353	13.1573	10.854	12.6239	10.6159	11.3676	13.8217	13.4817	13.0824	12.4064	12.1675	13.3468	-4.19585	12.2797	11.5142	11.7964	-7.28981	-8.01569	12.9023	7.55203	7.6187	6.72728	10.5045	-6.94394	0.0753267	0.0071848
PG(18:2_22:6)	13.3348	14.8298	13.7562	14.8186	12.2446	13.2877	14.9597	14.2093	14.6832	14.4775	13.2769	13.9583	15.3021	14.1202	13.3969	13.2461	8.81351	11.341	15.959	12.2002	12.1271	12.4356	13.7513	-1.61849	0.100231	0.036519
PG(22:6_22:6)	12.8945	14.064	14.2221	14.7893	10.9889	12.7905	14.8027	13.3848	13.5884	13.2756	12.6264	12.128	16.3198	13.7929	12.7561	12.7408		10.3223	14.4812	11.7386	11.9913	12.8525	11.8016	-1.24987	0.0875082	0.034255
PI(16:0_18:1)	11.3828	13.9066	15.3692	14.4282	7.7466	12.5185	11.8859	14.8859	13.7988	16.071	14.481	14.7035	16.7952	16.3683	14.7151	17.1582	11.8407	12.9134	15.3131	12.9948	15.1141	12.3382	12.4412	-0.859068	0.289491	0.40677
PI(16:0_18:2)	8.95637	10.7882	10.7564	12.0101	12.0605	10.9808	11.0064	11.747	11.2282	4.68173	14.351	10.6302	19.1718	14.2812	14.5827	14.0593	12.079	12.8718	15.4252	13.7379	15.6961	13.6154	15.3188	2.15059	0.0321334	0.15974
PI(16:0_20:3)	-26.3362	2.92959	-25.305	3.47124	2.66139	4.01696	-24.2715		-13.7173	-22.2836	12.0201	3.15003	15.2629	-17.2481	-22.195		10.0765	11.6355	4.30005	10.6567	12.7826	10.5391	12.2142	18.0181	0.000668068	0.0036435
PI(16:0_20:4)	11.1919	15.3966	14.8357	11.589	10.0279	12.6957	12.7164	14.0434	14.3602	14.7764	18.7412	8.33524	16.766	14.2613	-7.60014	17.9574	12.2784	13.4375	19.215	12.6554	13.4562	13.279	14.1101	1.55575	0.383814	0.69721
PI(18:0_18:1)	-12.6061	9.10665	-6.75102	-7.76712	-8.47808	9.64562	-11.9095	11.6396	10.1915	14.0023	14.8751	-6.52351	16.3609	13.1888	-4.73912	13.3329	13.0407	14.7371	15.7938	14.8191	17.3527	12.9926	13.5538	11.2648	0.000989528	0.010415
PI(18:0_18:2)	7.27483	11.691	11.7433	8.12299	9.94647	12.3527	12.9705	14.3924	13.0668	16.2472	16.3998	-6.84823	18.1692	15.2966	-7.49002	15.2429	13.6959	15.2866	17.1489	15.2745	17.0241	14.032	15.4959	4.88641	0.0223503	0.076997
PI(18:0_20:2)	0.930348					-9.02573	-7.729	10.9407	9.4271	14.1294	13.2161	-8.3523		11.5882			-10.3216	12.2323	14.9382	12.0994	14.8664		12.3198	5.45301	0.314473	0.0861
PI(18:0_20:3)	-12.1698	12.1632	14.0456		11.0397	12.7493	14.2314	14.9581	13.4546	17.0534	17.0301		17.2566	15.4062		16.553	13.6149	15.6275	18.5106	15.2612	16.8056	14.5492	15.7884	3.139	0.179225	0.092837
PI(18:0_20:4)	3.7447	14.448	13.8024		10.3987	11.4118	14.5189	16.1904	14.5567	18.2703	16.8748		17.7443	15.8765	12.1367	15.1421	14.8252	17.0134	18.7108	16.1344	17.611	15.7648	15.461	2.56604	0.0336271	0.12908
PI(18:0_22:4)	6.35099		9.31125	-22.1284	8.50228	9.75522		7.59964	9.01207	11.9178	13.8838		15.7148	-24.9597		-22.3711	11.7016	13.607	15.4137	13.2432	14.5747	11.7448	13.8286	11.5624	0.0244583	0.0046951
PI(18:1_20:4)		11.9911	12.7863	10.368	10.8732	12.6103	9.63868	11.2828	11.9006	12.2933	16.1818	12.0878	17.2809	10.6315	-7.35783	14.8593	11.5334	12.8324	17.9608	12.7365	13.2777	12.0163	13.6633	2.26963	0.182312	0.24674
PS(16:0_20:4)	12.6823	14.9692	14.3377	14.3296	13.6014	14.4018	16.0649	15.3461	14.8898	14.8632	14.1176	14.3619	16.9561	13.6272	15.75	14.9112	13.4979	11.853	14.8096	13.9538	11.9531	11.1242	16.0802	-1.37609	0.0940183	0.062503
PS(16:0_22:6)	13.9139	16.3329	15.8819	16.0531	13.9384	15.7588	15.0804	15.5552	15.887	14.2962	15.9274	15.0398	17.7397	14.905	15.7057	16.7097	12.9756	11.7044	15.3656	14.1009	10.9963	12.7571	14.6495	-2.32397	0.00676892	0.0031282
PS(18:0_18:1)	14.6489	17.3388	16.6238	15.316	14.3809	16.6264	16.8213	17.4858	17.4517	17.4121	16.2685	14.3778	19.5788	16.2177	16.2441	17.0598	16.9988	19.009	19.1637	19.2002	21.8318	17.119	17.4766	2.1948	0.013427	0.011595
PS(18:0_18:2)	14.8983	17.072	16.0071	16.0498	13.9496	16.398	17.2975	17.9145	17.6393	17.4838	16.5388	15.9263	18.7926	16.4615	16.9972	17.075	15.3366	13.5349	18.9581	14.4988	18.7065	15.2297	16.5956	-0.533434	0.541358	0.54796
PS(18:0_20:4)	17.3695	19.0907	18.5879	18.5568	16.8672	18.6397	19.4214	19.1789	18.7714	18.9644	18.0394	18.4451	20.1717	17.6599	19.0169	19.1759	16.9632	15.3748	18.9987	16.7852	16.7715	15.837	17.9139	-1.67311	0.00971828	0.004796
PS(18:0_22:5)	14.1004	16.3834	15.1765	13.8213	13.1118	14.7056	15.7768	16.9854	15.6944	15.2017	14.3489	15.2041	16.4544	13.9489	15.8922	15.4315	13.9939	9.15354	15.2189	13.4582	13.5681	11.2077	13.9867	-2.19882	0.0300189	0.010047
PS(18:0_22:6)	11.4273	12.5333	16.1672	14.5862	15.0506	15.5976	14.5194	10.1342	10.9483	7.54344	14.0218	9.60626	19.9711	13.9745	15.1785	13.2964	15.0403	14.4064	14.577	15.7324	15.1637	15.9571	14.5836	1.65604	0.0491448	0.21909
PS(18:1_20:1)	10.2032	12.3392	11.2311	10.9382	-8.34159	12.0116	12.6071	12.9004	12.7816	12.4876	12.1725	9.78303	14.6056	11.2693	11.3224	12.503	11.352	13.5232	14.7519	14.1021	16.2021	12.4155	12.1669	2.82607	0.0646857	0.044002
PS(18:1_20:0)	12.8924	14.4571	14.2809	12.7252	11.8407	14.409	15.6707	15.221	15.2723	15.878	14.0073	13.3675	16.6371	13.8734	14.3672	15.4351	13.0214	13.9573	17.5731	13.9966	15.901	14.8264	14.7506	0.464984	0.489894	0.47902
PS(18:1_22:0)	13.1433	14.8899	14.4434	13.3488	12.124	14.5234	15.8331	15.4822	15.3922	15.8165	14.2776	12.5052	16.5396	14.1638	13.5068	15.6296	12.5159	13.7003	18.0496	12.7087	15.0552	15.2625	14.6315	0.0843152	0.916496	0.88942

## Sheet: Supplementary Table 2
Byeon et al. Lipidomic characterization of bile and serum reveals an altered lipid landscape in end-stage primary sclerosing cholangitis
Supplementary Table 2. Log2 transformed quantitative lipidomics in peripheral serum and portal serum from patients with PSC (n=8) and controls (n=13)
Specimen	Peripheral serum																					Portal serum																					Peripheral serum			Portal serum
Subject ID	48_Control	50_Control	53_Control	54_Control	55_Control	57_Control	62_Control	64_Control	66_Control	71_Control	73_Control	79_Control	97_Control	47_PSC	56_PSC	61_PSC	63_PSC	65_PSC	80_PSC	92_PSC	96_PSC	48_Control	50_Control	53_Control	54_Control	55_Control	57_Control	62_Control	64_Control	66_Control	71_Control	73_Control	79_Control	97_Control	47_PSC	56_PSC	61_PSC	63_PSC	65_PSC	80_PSC	92_PSC	96_PSC	Log2 Fold-change (PSC/Control)	P-value	Adj. P-value	Log2 Fold-change (PSC/Control)	P-value	Adj. P-value
Sex	M	F	M	F	F	M	F	M	M	F	M	F	F	M	M	M	M	M	M	M	M	M	F	M	F	F	M	F	M	M	F	M	F	F	M	M	M	M	M	M	M	M
Species Age	55.8685	53.2932	55.3205	46.3068	38.7644	52.9534	35.5534	40.5342	43.2603	29.8466	30.1342	34.3671	40.1753	32.6137	37.4247	47.4795	63.5151	62.6548	40.7205	69.4301	41.0466	55.8685	53.2932	55.3205	46.3068	38.7644	52.9534	35.5534	40.5342	43.2603	29.8466	30.1342	34.3671	40.1753	32.6137	37.4247	47.4795	63.5151	62.6548	40.7205	69.4301	41.0466
AcCa(12:0)	15.5864	17.7905	15.8588	15.2372	14.5924	13.9497	15.0436	15.6961	15.8773	13.8562	15.9075	14.3224	16.2126	15.4669	16.1004	15.546	16.8235	16.1544	17.2842	17.5475	15.5367	15.3543	15.5407	13.6674	14.2405	14.9353	14.3794	14.7581	13.4507	14.4245	14.615	14.6293	13.6275	15.0389	13.6994	16.4195	15.7686	15.81	16.2286	16.1634	16.4269	15.6269	0.928162	0.0379336	0.20584	1.25547	0.00486425	0.13279
AcCa(12:1)	15.9188	18.1976	16.6147	15.9497	15.7871	14.4381	16.1238	16.6132	16.8011	16.0274	16.3592	15.1278	16.5377	13.5337	17.7323	16.5673	16.7099	17.3134	16.6976	18.5097	16.4431	15.7028	16.2428	14.7732	15.1266	16.1859	16.0666	15.1977	14.6663	15.4523	16.051	15.2492	14.5306	15.7257	14.3838	17.2325	16.5318	16.3104	17.245	17.1675	17.787	16.2767	0.49636	0.404012	0.59983	1.15756	0.0171856	0.13608
AcCa(13:0)	14.5235	16.2213	14.5406	14.6291	13.2038	13.0957	13.5764	14.8047	14.0529	12.4231	14.8365	14.2963	15.1345	13.8917	14.5114	13.615	14.2778	12.7497	15.402	15.8675	13.7268	13.9585	13.35	13.9048	13.4786	12.5653	14.0557	14.636	12.6878	12.9777	13.1121	14.3931	12.7231	13.19	12.2582	14.2997	13.5236	13.3602	13.477	14.2352	14.1232	13.1698	-0.00155125	0.997295	0.99896	0.0918062	0.766628	0.92242
AcCa(13:1)	14.1132	15.8934	14.1055	15.5886	12.8497	12.0921	13.5115	12.0961	13.4498	13.3869	13.8194	13.928	15.4228	15.1828	14.7076	13.8582	14.4827	14.7073	14.8344	13.9139	13.8677	14.1092	13.058	13.2011	14.3563	13.6627	14.3036	13.7431	13.37	13.472	13.8138	13.9254	13.096	13.9727	13.0291	13.8246	14.0025	14.565	13.7816	13.8178	15.1679	12.9645	0.578406	0.145428	0.44076	0.195332	0.508181	0.64816
AcCa(14:0)	16.226	18.6723	16.2621	15.7622	15.2469	14.5315	16.3854	16.2979	16.2782	15.571	15.9507	16.2367	16.8359	15.8603	17.2146	16.5398	17.7662	16.805	17.9407	17.0603	17.4636	15.7755	16.6072	15.5755	14.9779	15.83	16.216	16.4912	15.0889	15.6059	15.1482	15.9129	14.103	15.9169	15.018	16.9632	15.9816	15.6717	16.3948	17.5304	16.4832	16.6635	0.907721	0.0202371	0.16234	0.703766	0.0545366	0.21287
AcCa(14:1)	16.68	18.6544	16.9139	16.1307	16.0976	15.2942	16.7589	16.793	17.6185	16.4055	16.6477	15.572	17.8432	15.8917	18.329	17.3538	17.3849	18.0146	18.8225	18.7598	17.2654	16.2952	16.312	15.5488	14.9664	16.6337	17.2007	16.9125	14.9016	15.9558	16.147	16.3405	13.5523	16.1474	13.8528	17.364	15.976	15.9733	17.0607	17.8464	17.0008	16.0698	1.0039	0.0331476	0.16234	0.476549	0.372875	0.54742
AcCa(14:2)	15.0509	16.9698	15.6266	14.9453	14.4026	13.7148	15.4623	15.6478	16.548	16.463	15.0701	13.3938	15.9417	15.1139	17.9728	15.8969	15.5532	17.4237	17.0709	13.5852	15.055	15.5009	14.7229	14.3875	14.816	15.4031	16.3045	15.1279	13.8228	16.4479	16.8243	14.4781	13.4891	15.9604	13.7037	17.9644	16.1549	15.7523	17.1169	16.1144	16.6502	14.7737	0.633038	0.306724	0.5035	0.852988	0.146162	0.25164
AcCa(15:0)	15.0123	17.4641	15.702	15.0405	14.5562	13.824	15.1484	15.3257	14.7688	14.4938	14.9316	15.7769	15.4904	16.0417	16.4285	15.8697	16.32	16.1196	17.2645	16.6792	16.1265	14.9902	14.8068	14.8337	14.4952	14.2616	14.8911	14.8147	13.8581	14.1116	13.3116	14.4623	13.0293	15.0796	14.1901	14.9071	14.7744	15.1312	15.0237	15.1558	14.8507	14.7149	1.16124	0.000696501	0.046399	0.463048	0.0407681	0.23916
AcCa(16:0)	19.1935	21.673	18.8972	18.3185	17.7434	16.5806	19.2282	18.6045	19.1022	18.6274	18.4178	18.8741	19.6648	18.6726	18.8738	18.8426	21.6687	18.8271	19.7698	18.9365	19.5942	19.0498	19.5363	18.6556	18.6788	18.1858	18.7297	19.3824	17.9922	18.518	18.6098	18.5696	17.6426	19.0779	18.3482	19.3519	19.2039	19.077	19.3883	19.6562	19.3282	19.4465	0.557765	0.257885	0.51151	0.561304	0.0123197	0.16734
AcCa(16:1)	16.5415	18.7676	16.8661	15.8124	15.9999	14.9459	16.9341	17.0267	17.0745	16.5446	16.1692	16.2023	17.504	16.5351	17.8919	17.2565	18.284	17.6385	18.6647	18.4037	18.2961	16.7041	17.5094	16.5149	15.9817	16.651	16.8688	17.143	16.3652	16.4016	16.276	16.2128	15.1375	16.9124	15.6131	17.7773	17.1488	16.4727	17.5222	18.3132	18.1504	17.6591	1.226	0.00295922	0.061621	0.818345	0.0436919	0.15602
AcCa(16:2)	14.0265	16.2811	14.5759	13.3227	13.5261	13.2212	14.6762	14.0731	15.9249	15.0354	14.2247	13.1828	15.2851	14.7664	17.0552	15.3048	15.3215	16.457	15.9618	16.0749	15.1911	14.1025	13.6745	13.9439	13.3452	13.9949	14.9427	15.1289	13.3138	14.3689	14.8445	14.1835	12.1775	14.2254	12.1127	16.1192	14.2499	13.9293	15.3137	14.9198	14.2092	13.6446	1.35462	0.00256121	0.059228	0.293341	0.551495	0.72391
AcCa(17:0)	14.8192	16.703	14.285	14.2179	13.8597	13.0642	14.7901	14.0264	14.3653	14.0815	14.0544	14.4492	15.149	14.0906	13.7019	13.9059	16.441	13.6846	14.3421	14.0385	13.9534	14.215	13.4442	13.6535	14.1043	13.4545	13.6675	14.2409	13.131	13.9729	13.7493	14.5407	12.9878	14.1911	15.0527	13.5572	14.0557	13.9406	13.5954	13.6197	13.3361	13.3485	-0.181385	0.654277	0.83969	0.0168421	0.944339	0.94923
AcCa(18:0)	18.7792	20.8875	17.5653	17.0597	16.8854	15.3243	18.1545	17.242	17.921	17.3918	16.867	18.0574	18.2833	17.7194	16.4674	17.0657	20.7101	17.4017	18.0612	16.5239	17.4749	18.305	17.2668	17.2734	17.3915	17.1201	17.4808	18.1878	16.8501	17.3903	17.4888	17.4	17.0085	18.0565	17.7467	16.966	17.6204	18.1453	18.0678	17.9441	16.8613	17.2635	-0.0464741	0.93867	0.99169	0.0984803	0.652613	0.79701
AcCa(18:1)	19.3094	21.7672	18.9271	18.1703	18.4517	17.0584	19.3464	18.8995	18.8703	18.2777	18.1776	18.641	20.0219	18.8586	19.2448	19.6733	21.7691	19.7798	20.3062	19.7681	19.9356	19.0982	20.0208	18.6951	18.4484	18.7562	18.8929	19.4294	18.3295	18.4026	18.4065	18.3885	17.7078	19.728	18.5401	19.6035	20.1011	19.1115	20.0757	19.9778	20.0683	19.8009	1.00015	0.0340126	0.19383	0.867259	0.00477627	0.14834
AcCa(18:2)	18.6702	21.007	18.811	17.7026	17.2229	15.9607	18.7806	17.9087	19.0832	18.4377	17.6892	17.6419	19.3484	18.6418	19.5046	18.468	20.8559	19.6025	18.9946	18.6314	18.3252	18.3459	18.239	18.4757	17.7291	17.7887	18.2449	18.6475	17.0993	18.4538	18.3918	17.72	16.7384	18.8089	18.0866	19.8147	18.7989	18.3712	19.9131	18.6582	18.8735	18.1751	0.799992	0.0907407	0.33055	0.783894	0.0202251	0.15461
AcCa(18:3)	12.5263	14.8716	12.9801	11.9046	12.2203	11.8427	12.9587	12.1229	14.7692	14.3035	12.551	12.6206	12.8161	10.5576	14.9582	10.8069	14.1175	14.4258	14.1239	11.038	12.8398	12.0638	12.2702	12.5781	12.3976	11.3495	12.7016	12.545	12.2703	14.3456	14.5005	12.6445	10.8195	12.69	11.8124	14.7872	12.6288	12.6429	13.7626	12.8553	12.9938	12.3662	-0.10213	0.887012	0.96666	0.429129	0.328599	0.60805
AcCa(20:0)	15.5412	17.7401	15.4027	14.701	14.9049	13.5759	15.4269	15.0739	15.5552	15.1075	14.5022	15.3509	15.1062	14.9887	14.1045	14.3147	15.6993	15.5818	16.0669	14.0683	14.2951	15.3378	14.7012	14.9561	14.96	14.6591	14.7237	15.582	14.6019	15.1076	15.3489	15.0134	14.247	15.583	15.2191	14.1173	14.8603	15.2096	15.4269	15.4394	14.416	14.4552	-0.339973	0.386959	0.66061	-0.0933184	0.66678	0.81482
AcCa(20:1)	15.6102	17.7544	15.233	14.3348	15.0337	13.3978	15.8383	15.0301	15.5028	15.0256	14.7001	15.5487	15.8842	14.7829	14.8304	15.5933	17.4369	16.0542	16.7606	15.9974	15.7496	15.5461	15.7826	15.1653	14.7952	15.2168	15.2132	15.7992	14.815	15.2177	15.1042	15.0943	14.3259	16.1662	14.6855	15.2328	16.2171	15.4451	16.062	16.5303	16.5138	15.7005	0.601165	0.172717	0.40598	0.549052	0.0627697	0.25177
AcCa(20:2)	14.963	16.8685	14.3296	13.6815	13.7792	12.3591	14.8523	13.8981	14.1513	13.7727	13.6469	14.1928	15.2194	14.2023	14.7461	14.6844	17.306	15.345	15.1272	14.781	14.5623	14.6993	14.5504	14.4647	13.8535	14.4774	14.1209	14.7693	13.5939	13.8599	13.3094	14.2363	13.2704	15.0011	14.0022	15.0439	15.3972	14.6603	15.6959	14.7888	15.1004	14.4338	0.808578	0.0901416	0.29352	0.720599	0.0100391	0.16261
AcCa(20:3)	14.2883	16.8656	14.4204	13.7055	13.0136	11.7745	14.286	13.2043	13.8908	13.4414	13.802	13.9441	15.0037	13.4697	14.6886	14.4268	16.994	14.7253	14.9571	14.8119	14.068	13.9776	14.2021	14.2723	14.0799	13.7362	13.8912	14.4178	12.8762	13.2737	13.7213	13.9278	12.8284	14.5041	13.2568	15.224	14.9199	14.5542	15.2078	14.5297	14.7904	14.1172	0.795334	0.120682	0.34827	0.751277	0.0167239	0.14953
AcCa(20:4)	14.6931	17.3868	14.6456	14.1082	13.53	11.805	14.1527	13.6119	14.4485	14.0959	14.3194	13.7935	14.9291	14.7694	14.9301	14.4503	17.2436	14.5388	15.1996	14.7406	14.7442	14.4	14.6105	14.4145	14.3709	14.0246	14.2913	14.6086	12.903	14.3424	14.4102	14.3391	12.4373	14.7153	14.0451	15.3134	14.8998	14.6623	15.0676	14.9727	15.0969	14.5325	0.806334	0.100283	0.33814	0.680127	0.00960833	0.19672
AcCa(22:0)	14.6453	16.9399	15.3899	13.8924	13.7684	13.0249	15.1676	14.5003	14.8612	14.7874	13.8034	14.7516	13.9694	15.3875	13.4327	13.7484	14.7784	14.5909	15.1731	13.5547	13.721	14.2017	13.9818	15.1016	14.7256	14.0224	14.1122	15.1295	14.1565	15.1227	15.2329	14.537	13.7004	14.6265	15.6142	13.509	14.4152	14.912	14.7972	14.9123	13.7572	13.8964	-0.278734	0.477244	0.74254	-0.0349249	0.906453	0.85181
AcCa(22:4)	12.42	14.6578	12.6132	11.4663	11.7819	9.83187	11.5908	11.4081	11.7886	11.3722	11.8648	11.3797	12.5208	12.3595	12.7832	12.6254	15.302	12.9445	13.3105	13.0395	13.0388	4.86625	13.1616	11.3553	11.6708	11.4365	11.5174	11.9385	10.6492	10.2424	11.8353	12.0694	9.7702	13.0345	11.1587	13.1525	13.1783	12.6015	13.1394	13.3668	13.5324	12.5495	1.27572	0.00992277	0.10979	1.79278	0.0124127	0.21843
Cer(d16:0_16:0)	15.1575	17.5844	15.3939	14.7756	14.5907	14.0845	15.5067	15.219	15.1075	15.068	14.9842	15.9517	15.2635	14.9015	14.818	14.4034	15.6044	14.798	15.3532	14.6364	14.3924	15.3116	15.8841	15.3044	15.7445	15.0404	14.6395	15.7068	14.9839	14.9629	15.4357	15.3751	15.386	15.8739	15.2359	15.2264	15.1246	15.2693	15.0785	15.5911	15.2728	14.9483	-0.420218	0.142275	0.42859	-0.139253	0.278394	0.53165
Cer(d16:0_18:0)	15.7724	18.3872	16.1597	15.6676	15.6245	15.1918	15.6098	15.8982	15.6344	15.5484	15.7368	16.6894	16.3588	15.1036	15.5858	15.3297	15.5976	15.8948	15.7797	15.7483	15.4331	15.0171	16.0458	14.5947	15.1574	14.9888	14.5761	14.677	14.6579	14.3558	15.0722	15.1347	14.4996	16.0382	14.8145	15.1626	15.2892	15.2067	15.2183	14.3657	15.272	15.3675	-0.462408	0.0750791	0.35797	0.101268	0.600395	0.8665
Cer(d16:1_16:0)	13.4593	16.2445	13.8781	14.0675	13.0429	12.8254	14.1807	13.8076	13.4529	13.5536	13.6529	14.8508	13.3575	12.9876	13.6015	13.4618	14.0884	13.5176	14.6506	13.6326	14.2864	13.9556	15.1004	13.6957	15.0325	13.3796	13.6058	14.16	13.5184	13.3687	13.592	13.669	14.2961	14.1007	13.417	13.6712	14.0123	13.8986	13.7218	14.6955	14.0597	14.5963	-0.09657	0.75674	0.9294	0.0494706	0.826979	0.94669
Cer(d16:1_22:0)	16.2486	19.2021	16.7536	17.3065	15.1984	14.1845	17.1872	17.0869	16.4507	16.6138	16.4249	17.9037	15.5479	16.4388	15.2191	16.1456	17.214	15.3347	17.9459	15.4152	15.4141	16.7393	16.2081	17.1071	17.7815	16.1193	16.1156	17.152	16.704	16.3963	17.0944	16.8194	17.2461	16.6624	16.7204	15.5199	16.4088	17.1613	15.2658	18.0055	15.7674	15.5118	-0.482828	0.343157	0.62974	-0.485302	0.215674	0.31189
Cer(d16:1_23:0)	15.4245	18.1132	15.9233	16.3983	14.5911	13.8339	15.817	16.0936	15.5362	15.8388	15.6436	17.2221	14.4731	15.5	14.0371	14.1108	16.0221	14.2549	15.8928	13.4087	13.803	15.65	14.6314	16.1015	16.97	15.2	15.446	16.2719	15.6544	15.5402	15.8493	15.8956	16.7505	14.8096	15.7361	14.2989	14.3974	15.7424	14.1814	16.1195	14.0234	13.9534	-1.13355	0.0297235	0.16234	-0.945012	0.0248472	0.14834
Cer(d18:0_16:0)	14.2152	16.1526	12.7641	13.4906	11.628	11.643	13.2538	14.1996	14.7972	15.0547	12.3647	13.8706	13.6256	13.5483	14.9672	14.3371	14.786	12.8963	16.6473	14.0628	14.655	14.0604	15.5829	14.057	14.0735	12.4138	12.6035	14.9778	12.7274	14.9558	15.422	12.9596	13.296	14.0198	13.3575	15.1741	15.375	14.8886	13.7994	16.38	14.7352	14.8891	0.867533	0.124616	0.35935	0.890286	0.0620108	0.31189
Cer(d18:0_18:0)	13.8008	15.6777	13.8375	13.4508	11.9475	12.2841	14.1266	13.9492	13.268	13.5659	13.1173	14.2658	13.5165	12.7522	11.7306	12.1923	13.1496	12.1764	13.7766	11.183	11.5772	14.5705	12.3133	13.8819	14.2868	12.6076	13.4742	14.5955	11.4954	13.7494	13.9429	13.5838	13.2568	13.7093	13.1286	11.7264	13.0631	13.4413	12.6902	14.3124	12.5331	12.2974	-1.28337	0.00536653	0.065963	-0.59844	0.126971	0.44631
Cer(d18:0_20:0)	14.6087	16.4751	14.5712	15.0088	11.6537	11.5971	14.5685	15.6955	15.2365	15.2014	13.2903	14.8073	13.5525	13.7	13.4098	14.765	15.0521	13.2781	16.3051	13.1416	13.904	15.2889	15.1574	14.5235	15.4127	12.5358	13.4731	15.3385	13.9297	15.1499	15.334	13.9285	14.3725	13.6073	13.8037	13.1083	15.156	15.0538	13.609	15.8954	13.3095	14.4493	-0.13373	0.813481	0.94947	-0.167407	0.706325	0.67128
Cer(d18:0_22:0)	17.5994	19.0672	17.2931	17.7198	14.8174	14.2142	18.0653	16.9154	18.1233	18.3702	15.5702	17.5184	15.8976	16.8211	16.1138	16.6568	18.082	16.8504	18.1043	15.6773	16.0357	17.8737	16.868	17.4396	18.2958	15.5681	16.2355	18.1673	16.1542	18.1576	18.643	16.0263	16.9725	16.1656	17.2147	16.3773	17.1459	17.5684	17.0863	18.242	16.312	16.1694	-0.220535	0.673406	0.87719	-0.106068	0.783477	0.83324
Cer(d18:0_23:0)	16.829	18.1162	16.2169	16.6506	13.8842	12.954	17.1043	15.7081	17.3224	17.5662	14.8787	16.7931	15.0484	16.011	14.9986	14.9537	16.6413	15.7876	16.8625	14.3182	14.5027	16.984	15.4816	16.3939	17.476	14.588	15.5032	17.4885	15.185	17.318	17.7522	15.183	16.0513	15.2089	16.2183	15.2125	15.3309	16.3731	15.8197	16.8657	15.0684	14.7863	-0.573026	0.30227	0.61389	-0.491668	0.230744	0.47486
Cer(d18:0_24:0)	18.1194	19.6225	17.6316	18.0797	15.2476	14.4677	18.4583	17.0206	18.9247	19.2912	16.221	17.7295	16.4804	17.5084	16.8915	16.8661	18.4052	17.3551	18.4612	15.6319	16.1089	18.2934	17.1128	18.0886	18.7875	16.0295	16.8407	18.6936	16.5161	18.8177	19.2321	16.5067	17.2368	16.841	17.8716	17.3544	17.3177	17.8654	17.8369	18.461	16.3906	16.3475	-0.330635	0.558717	0.8078	-0.184485	0.647933	0.79084
Cer(d18:0_24:1)	17.7858	19.69	17.2918	17.8447	14.9673	15.0082	18.543	16.4051	18.4669	18.672	16.5651	18.2493	16.9743	16.4596	17.2429	18.1798	18.3791	16.9143	19.4853	17.1741	17.4427	18.1693	18.3412	17.5171	18.4193	16.0518	16.7379	18.7304	16.6274	18.5164	18.9695	16.938	17.6915	17.4728	16.8896	17.6396	18.6339	18.0081	17.2959	19.6033	17.672	17.6281	0.239442	0.650575	0.8536	0.214962	0.590937	0.95209
Cer(d18:1_16:1)	13.1117	15.4586	13.174	12.677	12.5557	12.3072	13.4846	13.5715	12.6911	12.8961	12.6477	14.2286	13.1338	12.7621	13.2573	12.9576	13.8551	13.1252	14.4072	13.0539	12.3999	13.409	13.192	13.7734	13.7424	13.2659	13.2511	13.8912	13.5375	12.8609	13.2802	12.7471	13.6699	13.4358	13.3456	14.1309	12.7524	13.6951	13.4845	14.5689	13.3572	12.5154	0.00130828	0.996818	0.99896	0.092309	0.725859	0.92524
Cer(d18:1_18:0)	15.7696	18.1296	15.4944	16.0824	14.1909	13.7664	16.3333	15.8441	15.6955	15.5614	15.5273	16.6049	15.0191	14.7685	14.7879	15.822	16.7163	14.0974	17.513	15.0794	15.2497	16.2363	16.0968	15.5377	16.7418	13.6748	15.4298	16.5866	15.5001	15.5482	15.7893	15.9165	15.9274	15.9071	14.9616	15.2468	16.3595	16.5694	14.7948	17.5105	15.4911	15.3205	-0.189478	0.708878	0.87719	0.0208157	0.958415	0.96344
Cer(d18:1_22:0)	19.2453	21.7893	19.1942	19.623	17.6257	16.5843	19.4487	19.4787	19.5322	19.7329	18.7513	20.1543	18.2751	19.2784	18.3736	17.9647	19.7899	17.9147	19.6838	17.3235	17.2932	19.54	18.1598	19.343	20.0484	18.3353	19.0336	19.5806	19.0672	19.4927	19.8782	19.0043	19.4315	18.8354	19.419	18.6954	18.2372	19.3481	18.1765	19.7735	17.9561	17.3679	-0.734587	0.157582	0.40352	-0.589827	0.103528	0.24553
Cer(d18:1_22:1)	12.8991	16.167	14.0827	13.8618	13.0542	12.237	13.962	13.7587	15.7221	15.8186	13.627	14.5545	12.6189	13.3602	15.2148	12.3839	14.2117	13.3208	13.7336	11.7911	12.9094	12.6377	13.7485	14.1661	14.2493	13.6206	14.0519	14.2702	13.2304	15.7157	16.0639	13.7789	13.78	13.729	13.6296	15.3063	12.5416	13.9378	13.579	14.0787	12.3235	12.9972	-0.662293	0.212205	0.45436	-0.530956	0.228293	0.42376
Cer(d18:1_22:2)	11.4385	14.5993	12.7226	12.672	11.0974	10.0456	12.4395	12.5544	12.8648	13.0349	12.261	13.5502	11.3671	11.8085	12.7125	12.5324	13.5898	12.1398	14.1846	12.0248	13.0873	12.3698	13.52	12.7414	13.5588	11.5107	12.6316	13.1405	12.4664	12.4922	12.9496	12.7718	13.203	12.3383	11.8733	12.7725	13.1918	13.0171	12.4268	14.1891	12.7935	13.0477	0.402478	0.365245	0.66196	0.168267	0.558684	0.92242
Cer(d18:1_23:0)	19.2438	21.6654	18.9905	19.4597	17.6599	16.5635	19.2897	19.4235	19.2914	19.5032	18.6413	20.1021	18.1925	19.1288	17.6731	17.0377	19.0677	17.8988	18.9263	16.7551	16.4763	19.4168	17.5436	19.2061	19.9428	18.2169	18.848	19.508	19.0233	19.3059	19.6829	18.9831	19.3493	18.7282	19.2819	18.087	17.158	18.9548	17.8213	18.9153	17.2487	16.7683	-1.20848	0.029459	0.1632	-1.02865	0.0196459	0.14834
Cer(d18:1_24:0)	20.9152	23.5079	20.5927	20.9681	18.9753	18.0374	21.0639	21.0802	20.9995	21.1257	20.0827	21.5582	19.9929	21.061	18.8475	18.8401	21.1587	19.5193	20.7829	18.0537	18.2897	21.1881	19.3501	20.3085	21.3879	19.9567	20.6056	21.2388	20.7249	20.9035	21.6159	20.3927	20.9433	20.5327	21.4333	19.1116	19.287	20.6448	19.7903	20.8625	18.843	18.5197	-1.11548	0.070839	0.25042	-0.89223	0.0549733	0.21287
Cer(d18:1_24:1)	19.8539	22.4303	19.7906	20.0567	18.3401	17.2199	20.2686	20.1819	20.1851	20.3814	19.514	20.8441	19.4596	19.79	19.2737	19.4813	20.5464	18.5502	20.9683	19.1259	18.9703	20.1173	19.8656	19.9026	20.6044	19.0511	19.8023	20.4291	19.7517	20.1505	20.5848	19.7641	20.2286	19.9404	19.9342	19.617	19.8403	19.9548	18.9709	21.0881	19.7674	19.0825	-0.298374	0.509825	0.78191	-0.232901	0.383693	0.55468
Cer(d18:2_16:0)	14.5759	16.6978	14.0835	14.2894	13.2684	12.2512	14.4151	14.3626	13.586	13.3939	13.5201	15.432	14.075	13.3547	13.5284	13.7865	14.8394	14.1435	14.7743	14.0177	13.8724	14.4866	14.5847	14.2354	15.092	14.1367	14.1673	14.8352	14.2156	13.8964	14.0822	14.1061	14.4623	14.7293	13.7703	14.4859	14.61	14.7014	14.028	14.8126	14.0697	14.1606	-0.11044	0.759681	0.93496	-0.0570778	0.731853	0.98938
Cer(d18:2_18:0)	13.3554	16.4247	13.0282	14.3372	12.0991	12.5093	14.4598	13.9806	12.8936	13.0117	13.5567	14.5845	13.1746	12.6719	12.7088	12.8521	14.6088	11.4434	14.6566	11.0237	12.7288	14.2328	12.4846	13.3483	14.8293	13.2682	13.9424	14.6522	13.5223	13.3535	13.2474	14.0211	13.7765	14.225	12.3991	13.0147	13.5861	14.4956	12.6688	15.0951	11.9559	12.5193	-0.810579	0.166664	0.3747	-0.544972	0.229954	0.48113
Cer(d18:2_20:0)	13.2747	16.3524	13.9715	14.3503	12.6057	11.8204	13.5423	14.1765	13.3082	13.1979	13.8123	14.8946	12.9067	13.2134	12.6558	13.1814	14.4811	12.764	14.8432	11.5871	12.3007	13.8602	12.9292	14.1998	14.8923	13.392	13.2888	13.9398	14.0677	13.3414	13.5562	13.9135	13.7296	14.2606	13.2131	12.0034	13.8322	14.4914	12.7412	15.0007	12.4191	13.064	-0.580413	0.257452	0.4985	-0.452141	0.276119	0.42854
Cer(d18:2_22:0)	16.8896	20.3503	17.5626	18.1187	16.1289	14.8503	18.1065	17.9892	17.2957	17.464	17.1624	18.53	16.2149	17.7221	16.0297	16.5733	17.8772	16.6312	18.2445	15.8334	16.2146	17.5015	16.8101	18.0884	18.6949	17.0116	17.2365	18.0074	17.4813	17.2872	18.0229	17.4953	17.8799	17.8892	17.968	16.0811	16.5723	17.6945	16.3246	18.23	16.2593	16.106	-0.544879	0.282879	0.57835	-0.742152	0.0598396	0.16299
Cer(d18:2_23:0)	16.4914	19.3677	16.7704	17.262	15.5623	14.4173	16.8922	17.2699	16.4806	16.7249	16.5112	17.9343	15.9193	16.7374	14.7416	15.2373	16.9753	15.3185	17.0406	14.7274	14.9218	16.848	15.8506	17.0255	17.8611	16.4166	16.8335	17.0924	16.8206	16.624	16.9003	16.8673	17.2697	16.5127	17.0023	14.8674	15.4652	16.7461	15.6012	17.1583	15.4607	15.2081	-1.02625	0.0505257	0.21652	-0.901508	0.0253194	0.14834
Cer(d18:2_23:1)	10.4203	14.6388	12.3538	12.7079	10.2851	9.35376	12.3397	12.653	11.9608	12.3903	12.2656	13.1374	10.9089	11.6484	11.3672	11.8655	12.4579	10.951	13.3353	10.8567	11.6632	11.2822	12.961	12.415	13.5412	11.0868	12.3904	13.0119	11.9941	11.4534	12.6014	12.4029	12.5001	10.8843	11.7091	11.4894	12.4508	12.6908	11.4283	13.7658	11.7461	11.8128	-0.18689	0.702116	0.89305	-0.0575599	0.87484	0.86429
Cer(d18:2_24:1)	17.2734	20.33	17.795	18.1914	16.2745	15.3888	18.5957	18.2353	17.9608	18.1633	17.5161	18.6983	17.0715	17.5021	17.6887	17.7229	18.4502	17.087	19.0369	17.3245	17.5531	17.8003	18.0006	18.2195	18.8101	17.1986	17.7089	18.4572	17.6843	17.8692	18.721	17.9079	18.1085	18.5826	17.7862	17.6831	17.8464	17.9217	17.366	19.1308	17.7958	17.3667	-0.0115623	0.977409	0.99214	-0.220095	0.3649	0.48046
Cer(d20:0_18:0)	14.3982	16.8117	14.6774	13.9384	14.2771	14.1293	14.5036	14.2954	14.2715	14.4321	14.4582	14.9416	15.0406	13.879	13.8905	13.8643	14.168	14.0451	14.4487	13.8725	13.9563	14.4478	16.0956	14.3153	14.5806	15.7749	14.1065	14.5999	13.8623	13.7693	14.3572	14.2048	13.7497	14.9245	13.4682	13.9644	14.2209	13.7743	14.0706	14.5189	14.4821	14.1367	-0.613304	0.0115198	0.16234	-0.442687	0.0745977	0.26605
Cer(d20:0_24:0)	15.2168	17.4343	15.3381	15.2993	12.6347	11.2815	15.317	15.328	16.0461	15.8108	13.946	15.3218	14.7034	14.3728	13.0441	14.1384	15.3568	13.8645	14.8443	12.8068	13.1997	15.2389	14.3199	14.9766	15.8856	13.9371	13.7493	15.458	13.3047	15.0849	15.4344	14.2318	14.3977	13.8396	15.062	13.6636	13.7213	15.2599	14.7697	15.1884	13.3183	13.6583	-0.94488	0.0932058	0.35483	-0.274299	0.460301	0.60814
Cer(d20:0_24:1)	14.3004	15.8989	14.2933	14.3541	12.8015	13.0471	14.9078	14.0729	14.654	14.9703	13.1026	14.7329	13.7673	13.5532	13.5512	13.8139	14.5927	13.2195	14.8196	12.9969	13.2415	14.5956	14.3407	14.4631	14.9825	13.2457	13.5706	15.033	13.4321	14.8153	15.2319	13.4924	13.5618	13.8092	14.5455	13.4765	14.365	13.8035	13.7383	14.7294	13.7002	13.8234	-0.499745	0.154737	0.40645	-0.175254	0.497694	0.60805
Cer(d20:1_24:0)	16.4241	18.6122	15.9421	16.4129	14.3448	14.142	16.3197	16.0683	16.4803	16.5538	15.7371	16.8182	15.4161	15.9541	14.0125	14.6062	16.1505	14.8958	15.7513	13.6099	14.2817	16.55	15.5153	16.2027	17.0831	14.9343	15.7534	16.4638	15.7378	16.2975	16.8318	15.8962	16.0471	15.7437	16.4922	14.8269	14.7212	15.7202	15.1178	15.8446	14.3348	14.5555	-1.19006	0.0186016	0.14852	-0.879628	0.014447	0.13801
Cer(d20:1_24:1)	15.0934	17.0817	15.0145	15.0216	12.6879	12.4368	15.2475	14.6942	15.1322	15.2964	14.4694	15.515	15.2944	14.5391	13.9049	14.3427	15.5785	13.0811	15.2805	13.595	13.9521	15.148	15.0861	13.9686	15.5971	13.2371	14.4925	15.4382	14.6206	14.7879	15.7549	14.6501	15.1464	14.7097	15.0999	14.2181	14.7834	14.7006	13.999	15.5456	14.4847	14.1324	-0.560779	0.220632	0.4985	-0.197778	0.464533	0.67208
Cer(m18:0_16:0)	11.4951	13.7345	-3.66042	10.4412	10.1553	11.2353	13.3439	4.00311	3.01886	11.815	10.8853	11.3768	11.7439	11.6505	11.9237	10.7804	-8.34748	-7.16086	12.2259	12.9701	12.6765	12.2891	13.545	10.628	11.6366	10.8668	11.2115	12.5446	-3.91473	12.1244	9.99161	12.2897	9.75787	12.0305	11.2472	12.9278	11.7915	11.1314	11.6962	12.8395	13.7361	12.8171	-2.10921	0.56443	0.96826	1.88865	0.160138	0.28945
Cer(m18:0_18:0)	13.8021	16.4586	12.6895	14.6075	12.0304	10.1627	15.359	13.2998	13.8931	14.2902	14.1798	14.5904	13.3039	12.5248	13.1217	12.9448	13.9645	12.9652	14.5204	12.625	12.407	14.2349	13.6624	12.8094	15.3802	12.7296	12.4493	15.6034	12.89	14.0003	14.3841	14.6561	13.9488	13.7107	12.8487	13.6326	13.4409	14.4463	12.8555	14.6502	13.4755	12.9713	-0.60944	0.243616	0.56807	-0.341343	0.365426	0.68903
Cer(m18:0_20:0)	13.8698	16.7443	13.6913	14.5824	12.7342	12.2988	15.2712	14.0882	14.2623	14.1291	14.3801	15.2961	13.8316	13.3997	13.2199	12.889	14.5967	13.3561	14.5197	13.0739	12.9697	14.2234	14.0588	13.7839	15.62	13.2078	13.0428	15.3734	13.5575	13.971	14.0511	14.7296	14.3656	14.1535	13.4893	13.8424	13.4797	14.4447	13.3814	14.4032	13.8996	13.5956	-0.741503	0.0748415	0.31802	-0.34752	0.186956	0.48319
Cer(m18:0_22:0)	15.2343	18.3041	15.1224	16.3936	14.2906	12.5011	16.9015	15.413	15.3528	15.4192	15.9198	16.856	14.611	15.2628	14.3451	13.7694	16.371	15.1817	15.5304	14.0609	14.1955	15.5292	15.1345	15.2794	16.8388	14.6619	14.7742	17.0984	14.9066	15.4651	15.7932	16.1187	16.0285	15.2675	15.7085	14.6844	14.0996	15.7473	15.2127	15.4582	14.7156	14.4923	-0.723454	0.166755	0.44076	-0.592568	0.0631362	0.28089
Cer(m18:0_23:0)	15.4544	18.287	14.6746	15.4187	13.7839	13.388	16.1113	14.3638	14.7158	14.9113	15.1813	16.3531	14.2264	14.5031	13.3387	12.6983	15.1422	14.1966	14.306	13.808	13.8111	14.7561	14.1879	14.5905	15.9525	13.7749	13.9708	16.7001	14.0578	14.6426	14.6819	15.5022	15.5488	14.3491	14.6091	13.3298	13.9777	14.915	14.2927	15.3311	13.7935	13.3822	-1.16831	0.0155157	0.16234	-0.620359	0.0931495	0.33562
Cer(m18:0_24:0)	15.7361	19.4621	15.8367	16.7979	14.6283	13.5227	17.6121	16.2351	15.9226	16.1708	16.6745	17.2795	15.3536	15.824	15.022	14.5867	17.4402	15.4924	15.8317	14.3415	14.7779	16.1209	15.8082	15.8977	17.3747	15.6249	15.7519	17.6973	15.7891	16.4508	16.5184	17.3166	17.1252	15.8153	16.9782	15.6596	14.8153	16.5961	16.1521	16.1903	15.2773	15.0272	-0.834054	0.13395	0.39653	-0.569984	0.114815	0.3921
Cer(m18:0_24:1)	12.6076	15.6064	12.2419	13.715	12.1103	10.2057	18.8513	12.3842	13.3734	12.7552	13.8469	14.4443	12.1221	11.9278	11.6657	11.6473	18.4912	11.1609	13.4754	10.8411	15.3759	12.857	11.3979	11.702	13.6329	12.4259	12.1291	13.9818	13.4765	13.2215	13.1366	13.6469	13.7376	12.3973	12.7836	11.5204	12.1324	11.9503	4.39098	13.4127	16.5832	10.7884	-0.331816	0.767931	0.90676	-1.20803	0.358542	0.4648
Cer(m18:1_18:0)	14.2644	15.8889		14.3539	11.6546	11.7577	15.4091	12.4161	13.9015	13.7958	14.637	14.2134	13.5519	11.7009	13.075	13.0021	14.3551	13.0813	14.358	5.54478	12.3803	14.4264	12.9299	-2.91699	14.6236	11.9386	13.4404	15.7637	12.4771	13.9036	14.1308	15.2937	13.9303	13.5173	12.0413	14.1218	13.5783	14.7132	13.0765	14.6185	12.1492	12.902	-1.63318	0.161228	0.78828	0.826382	0.557211	0.93855
Cer(m18:1_20:0)	14.9461	17.6286	14.0134	16.0692	12.9678	12.3691	16.5488	14.4602	15.3158	15.4754	16.1254	16.1199	14.7649	13.5272	14.5989	14.5269	15.9526	14.704	16.3899	14.0488	13.9835	15.3767	14.9923	14.361	16.782	13.738	14.2873	16.7526	14.0172	15.0844	15.5951	16.5138	15.3106	14.9123	13.9146	14.8343	15.1853	16.3329	14.7476	16.6378	14.737	14.2658	-0.422327	0.437963	0.73044	-0.127591	0.773629	0.87271
Cer(m18:1_23:0)	15.3012	18.2265	14.8398	16.2522	13.9644	13.0437	17.1246	14.8928	15.2244	15.5057	16.6341	17.0706	14.7891	14.9336	14.0781	13.7501	16.3881	15.3144	15.4694	13.1776	13.7467	15.6515	14.8034	14.9854	16.8868	14.6908	15.2665	17.2812	14.4917	15.2825	15.8169	16.9409	16.3611	15.2234	15.2584	14.4259	13.7783	16.1949	15.3286	15.5087	13.9758	14.0577	-0.998059	0.086579	0.31349	-0.851823	0.0503216	0.21688
Cer(m18:1_24:0)	16.9996	19.9529	16.4776	17.9319	15.5494	14.4855	18.7925	16.6154	17.1217	17.2419	18.2259	18.5976	16.8076	16.7818	16.7764	15.9127	18.453	17.0094	17.6647	16.0236	16.3412	17.305	17.2458	16.8536	18.3888	16.283	16.7828	18.9688	16.3812	17.1519	17.5058	18.4575	17.8615	17.1618	16.9932	17.1892	16.2002	17.9577	17.1598	17.7594	16.5795	16.4647	-0.421904	0.408516	0.71799	-0.373393	0.24819	0.53843
Cer(m18:1_24:1)	15.88	18.6393	15.4293	16.9991	14.3902	14.4603	17.9075	15.6407	16.2472	16.4515	17.3737	17.4825	16.0423	15.3256	16.5867	15.7582	17.513	15.7883	17.4452	16.0188	16.1182	16.3664	17.0537	15.6246	17.5078	15.1538	15.9307	18.0145	15.1917	16.2685	16.5685	17.4505	16.7007	16.2847	15.3825	16.8712	16.2205	16.9091	15.9015	17.3981	16.5913	16.2713	-0.0610622	0.894146	0.98483	-0.0272923	0.935334	0.92524
Cer(m20:0_24:0)	14.1685	16.5478	14.0579	13.6636	13.2121	12.7421	14.6162	13.8337	13.6263	13.8626	14.3817	15.5382	13.9467	13.5184	12.8336	12.6207	14.7668	13.2176	13.8576	12.8869	12.3002	14.3448	13.7902	13.9336	14.6597	13.3826	13.6106	15.1649	13.9369	13.982	14.5896	14.4665	14.3012	14.0834	14.2859	12.7219	13.1842	14.0069	13.6774	13.4699	12.8008	12.8132	-0.918814	0.0301816	0.1732	-0.802749	0.00662776	0.13801
ChE(16:0)	18.6021	19.4569	17.9607	10.8715	18.2937	18.295	17.8121	17.1508	16.2647	16.3764	17.2842	17.1404	18.206	15.3495	17.0693	15.3481	17.0355	18.5078	12.5063		15.2274	20.116	16.12	19.9937	19.4976	17.9897	18.587	19.2696	19.006	19.6079	19.4709	18.6808	20.4337	20.0663	19.7285	18.5434	18.2049	19.1136	18.8854	17.5007	17.9073	13.9189	-1.3454	0.170735	0.23173	-1.16613	0.1277	0.32393
ChE(16:1)	18.2244	20.6767	18.9567	19.5823	18.589	16.5953	18.403	19.1437	20.1534	19.6817	19.1349	19.6732	17.9771	17.7609	20.4405	18.9578	19.3992	18.5731	21.4238	19.8273	19.1021	18.7269	19.5491	19.4111	20.1461	18.4188	18.8855	18.8591	19.6368	20.2827	20.423	19.3972	19.6759	18.6131	18.7163	20.9742	19.6961	19.9446	18.0603	21.712	20.5133	19.157	0.451614	0.37844	0.62974	0.460184	0.344862	0.54319
ChE(16:2)	12.2889	14.4476	13.3383	13.2382	11.4663	8.73799	13.1989	13.1211	11.7469	12.202	12.3479	13.5075	11.6369	10.4396	13.2284	11.0368	14.1867	12.9269	13.6077	10.6204		13.5037	11.0432	13.4236	14.4451	12.2239	12.5456	13.8772	13.7281	12.4873	12.7088	13.2554	13.6839	12.9821	13.2336	13.8009		14.5218	13.0999	13.9784	11.5298	3.44699	-0.113669	0.874316	0.58704	-1.12536	0.474598	0.32276
ChE(17:0)	13.7146	16.0881	12.9543	12.7257	13.4721	10.3485	12.7682	13.3793	13.5778	13.4283	13.8414	14.047	13.4448	11.0469	12.9352	11.4623	13.4186	13.665	-5.37811	10.8272	-7.10198	15.7182	12.2653	15.331	15.0969	13.6691	13.9273	14.0722	15.1047	15.3734	15.3551	14.2873	16.1407	15.1296	15.4318	14.5645	13.923	15.4002	14.298	14.9376	13.2551	11.5453	-5.75907	0.101656	0.090663	-0.559079	0.320096	0.71097
ChE(17:1)	15.9235	18.1916	16.1719	15.7511	15.6135	13.0957	16.0713	16.2837	16.7954	16.4742	16.3857	16.786	15.1624	14.0512	16.6577	15.6435	16.6443	15.6523	16.9329	14.7477	13.563	17.0769	13.9032	16.9257	17.0928	15.7355	16.0937	16.5737	17.1774	17.4688	17.4391	16.7792	17.7837	16.4619	16.3914	17.2293	16.2882	17.1071	15.2558	17.784	15.9752	13.3408	-0.567718	0.318468	0.55461	-0.483267	0.409809	0.71324
ChE(18:0)	17.4031	20.1804	16.772	15.9802	16.2774	14.6846	16.7874	16.4092	16.9248	16.4924	16.9421	16.5549	16.8316	14.7312	14.6942	15.2195	17.4156	17.4672	15.6747	13.856	15.6868	18.78	15.9193	18.3652	18.6986	16.4465	17.7502	17.7224	18.1709	18.3027	18.2035	17.7255	18.3506	17.9741	18.372	15.5898	16.156	18.4011	17.6215	16.8182	15.3141	15.5765	-1.19454	0.05249	0.19418	-1.14651	0.0444831	0.23209
ChE(18:1)	23.3571	25.4887	23.4613	22.1582	23.4134	22.3397	23.6318	23.2452	23.4666	22.8785	23.2271	23.7852	23.1643	21.7494	22.5564	21.6016	23.0071	22.8808	22.953	20.6769	19.4509	24.1058	19.7816	23.74	23.3773	23.1418	23.5203	24.0062	24.0237	23.976	23.9223	23.7241	24.313	23.9985	23.2663	22.8087	22.3267	23.3418	22.8709	23.4247	21.723	19.644	-1.49564	0.0130781	0.053938	-1.08428	0.069001	0.25127
ChE(18:2)	26.5633	28.5513	26.4263	26.1009	26.0244	25.0495	26.5025	26.2389	26.1427	25.7719	26.266	26.9055	26.2077	25.8872	25.836	25.4509	26.2762	26.1399	26.7558	24.9599	24.6045	26.8357	24.9121	26.4459	26.4331	26.1407	26.4179	26.8236	26.4766	26.2748	26.3972	26.5592	26.6032	26.7386	25.9455	26.323	25.9976	26.3757	25.9029	26.6908	25.462	24.5869	-0.626647	0.0772961	0.27923	-0.47855	0.0982316	0.24553
ChE(18:3)	21.5194	24.5015	22.0249	22.6613	21.3177	18.6656	22.3598	21.6142	21.3637	21.0129	22.1612	22.8369	21.0545	20.9482	22.0298	20.9358	22.2821	22.0754	22.9564	20.3694	19.0041	22.2903	19.1835	22.3783	23.3302	21.633	21.3906	22.9498	21.9786	21.9194	21.9902	22.5086	22.7993	21.9965	22.0633	22.4118	21.2411	22.554	21.8997	23.0997	20.9357	18.8988	-0.45128	0.44799	0.71162	-0.388768	0.485723	0.81482
ChE(19:1)	14.6585	17.6771	14.6541	14.02	14.5321	11.2843	14.533	14.6006	14.9064	14.4719	14.9957	15.8503	13.7457	12.8288	14.9536	15.557	15.4012	16.4191	16.0817	13.597	12.6061	16.125	11.7257	15.9424	15.5308	14.8479	15.0381	15.5444	15.9427	15.8845	16.0094	15.6269	16.8179	15.0929	15.7821	15.8987	16.3147	16.2759	16.5928	17.5436	15.0352	12.355	0.0705889	0.915003	0.98569	0.33024	0.615311	0.64711
ChE(20:1)	14.6757	17.7532	14.7739	13.6417	14.2319	12.1155	14.8832	14.3081	14.2261	13.8419	14.119	14.9318	15.149	12.7808	13.0165	13.8004	15.3109	15.5146	14.5891	12.4099	16.0779	16.0825	16.409	15.7735	15.3392	14.8363	15.3547	15.4334	15.2387	15.2875	15.1817	14.9802	15.8152	15.7702	15.3693	13.9444	14.1456	15.8785	15.3352	16.712	13.686	16.0275	-0.324073	0.597263	0.80101	-0.362862	0.397529	0.60805
ChE(20:2)	18.2201	20.7304	18.0484	16.5877	17.7919	16.4599	18.8635	18.4994	19.0372	18.5038	18.6883	19.4654	17.1762	17.55	19.7965	18.2538	18.9463	19.9643	19.887	16.7451	15.7311	19.3628		18.5687	17.5992	18.3422	17.9832	19.312	19.197	19.4886	19.6064	19.2965	19.565	18.4698	18.5925	20.2293	18.8307	19.3883	19.8165	19.85	17.7944	12.2557	0.0460134	0.944382	0.99169	-0.554592	0.569967	0.91862
ChE(20:3)	20.3997	23.295	21.6637	20.4656	20.9025	19.2581	21.5473	21.1811	20.8554	20.1757	21.713	21.8994	20.5036	19.4736	20.2637	19.7511	20.9485	19.9002	21.1434	18.8635	18.4031	20.9652	18.4752	21.543	20.8906	20.7483	20.7783	21.7448	21.3327	20.9931	20.8933	22.1445	21.7952	21.2706	20.0972	20.3013	20.2194	21.3454	19.965	21.1403	19.5204	17.9688	-1.2228	0.0126522	0.10979	-0.974506	0.0461609	0.23653
ChE(20:4)	23.7452	26.4119	24.4457	23.3533	23.7729	22.748	24.2838	24.2346	23.6865	23.1424	24.4547	24.4938	23.7183	22.9682	20.77	22.4991	23.6858	21.8446	23.9798	20.92	19.3806	24.7989	19.7088	24.0626	23.6748	24.0684	24.2747	24.7174	24.55	24.5568	24.3602	24.7858	24.4513	24.8631	24.0024	20.577	22.8557	23.7361	21.7663	23.9855	21.5193	19.3414	-2.03178	0.00793946	0.034053	-1.8442	0.023608	0.14953
ChE(20:5)	20.8806	23.4596	21.3403	22.1922	19.935	17.417	22.2376	20.8345	20.4327	20.1952	22.3071	22.8262	20.9672	20.3033	19.0671	19.6838	20.9339	19.1445	21.8474	17.679	17.3308	21.6399	17.4434	21.2319	22.6773	20.3357	20.4786	22.5856	21.1898	21.0665	21.2092	22.7772	22.6658	22.0825	21.0185	19.3583	19.9051	21.3088	18.9037	21.7693	18.2888	17.3455	-1.65708	0.0303947	0.16234	-1.59996	0.0335947	0.21164
ChE(22:2)	12.6671	15.5035	13.4253	11.7551	12.277	10.5754	12.9792	12.4158	12.3436	11.954	12.2258	12.7146	13.3063	10.7416	13.1302	12.6934	13.8261	14.0277	13.6375	12.2292	15.9901	13.9934	16.1848	14.0045	13.2731	12.8144	13.5471	13.9353	13.4496	13.1889	13.5217	12.9522	13.6255	13.9065	13.3311	13.6513	13.5687	14.44	14.1114	15.099	13.3754	15.9079	0.658121	0.312164	0.51079	0.46275	0.26597	0.44673
ChE(22:3)	11.8302	15.3011	13.4686		12.5819	9.89001	12.8319	12.1052		10.3978	13.4789	13.0227	-6.92928		11.6787		13.0622	14.1617	12.8776		13.0366	13.5739	14.2934	14.353	13.5547	12.8893	12.711	14.939	13.9204	12.0908	11.7242	14.303	15.1131	14.1775	12.9356	14.3047	-8.47108	14.4214	13.4021	14.535	14.5331	14.1527	2.23798	0.255177	0.89305	-2.4382	0.417872	0.92524
ChE(22:4)	12.5175	15.0561	13.3962		15.3522	13.3183	11.5764	12.5816	13.175		14.408	12.7027	10.3834	9.99076				12.7685				14.2034		11.023		14.295	11.635	13.5626	16.1229	12.9478	14.2023	12.9591	15.6722	15.7466	12.044	10.3848		13.6824		15.8133		11.5881	-1.75379	0.413461	0.038583	-1.14927	0.319155	0.42703
ChE(22:5)	17.5564	20.1823	18.4013	17.0505	17.7709	15.5691	18.5633	18.4606	18.821	18.2948	18.1342	18.1359	16.9807	17.1839	17.8204	17.1513	18.1216	17.034	18.2924	16.799	16.9383	18.6551	17.1557	18.4547	17.5781	18.1582	18.4526	18.8818	18.8979	19.1973	19.3436	18.4734	18.0694	18.1292	17.9471	18.1579	17.4181	18.3863	16.8909	18.0785	17.0415	16.903	-0.57633	0.131057	0.41262	-0.816108	0.00961187	0.14834
ChE(22:6)	22.9308	24.3383	22.7228	21.361	21.8152	20.0264	23.137	22.5054	22.7969	22.3224	22.7512	23.2036	22.4945	21.1402	20.6313	21.3061	22.4942	20.493	23.6436	19.5108	19.95	23.5349	20.1853	22.8398	21.9017	22.1379	22.9441	23.5204	22.8747	23.1789	23.1839	23.0703	23.103	23.3206	21.673	20.918	21.6771	22.9211	20.4422	23.6704	20.0513	19.8211	-1.34657	0.0326754	0.13453	-1.35672	0.0303134	0.14834
DAG(14:0_18:2)	13.8855	17.3259	14.1483	16.0245	12.2015	11.7591	14.08	13.5377	15.3165	15.0116	14.4555	14.0694	12.3092	13.6323	14.2712	13.2724	14.6385	13.5035	16.1566	13.0335	14.7976	14.8796	16.9947	15.1031	17.4701	13.9422	14.4459	15.2367	13.6115	14.2549	14.669	15.6484	13.9186	13.5867	14.4775	15.0272	14.6049	15.2993	13.3737	16.6985	15.4909	15.9682	-0.000223004	0.999689	0.9997	0.212807	0.669578	0.93855
DAG(15:0_18:1)	12.6238	15.1102	12.2637	13.6414	11.5127	10.4911	12.9883	12.401	13.2881	13.2606	12.7748	12.5987	12.4406	12.2378	12.0608	12.1687	13.3039	12.0035	14.109	12.0109	12.6079	13.7164	14.6259	12.4451	15.0259	12.4954	12.5638	13.7203	12.8525	12.2265	12.7133	13.632	11.9777	12.6638	12.3874	12.3538	13.1094	13.5595	11.5029	14.7039	13.7293	13.7444	-0.15989	0.696641	0.88702	0.00873699	0.984548	0.97043
DAG(16:0_16:1)	14.8886	17.9168	14.2277	16.8434	13.5878	11.956	14.9259	14.4873	15.7407	15.6374	15.6235	15.0413	14.1852	14.3819	14.8873	14.9735	15.7555	14.2341	17.3567	15.1772	16.0522	15.8854	18.2307	15.4655	18.2109	14.9869	15.4042	15.9001	14.8164	14.5686	15.2602	16.5142	14.8237	14.4627	14.946	16.4669	16.3467	16.2734	14.3295	17.9774	17.1971	17.5611	0.347561	0.531061	0.79199	0.654234	0.261292	0.68903
DAG(16:0_18:0)	13.9733	16.318	13.2923	14.8714	12.4836	11.3107	13.9946	13.9481	14.2278	14.3384	14.1748	13.8434	13.4957	13.7196	13.4683	14.0516	14.8547	13.9244	14.741	14.0622	13.9996	14.4822	15.6607	13.4568	15.9081	13.8611	13.6974	14.8302	13.1519	13.4017	13.6168	14.6935	13.247	13.4752	13.5939	14.381	14.4132	15.2947	13.5454	15.1433	14.3859	14.9724	0.235594	0.52719	0.8078	0.352185	0.320153	0.58433
DAG(16:0_18:1)	17.7833	20.9023	16.9459	19.6102	16.2628	14.6611	18.4791	17.6179	19.1804	19.3454	18.1011	17.4023	17.3619	17.149	18.8451	18.3081	19.0858	17.5377	20.4191	17.9076	18.3439	19.7153	20.6056	18.1742	21.3355	17.6897	19.1178	19.6289	17.7423	18.295	18.6326	19.4217	17.7678	17.976	17.775	19.8609	20.1203	19.9413	17.1521	21.2086	19.7343	19.7591	0.47618	0.415279	0.71799	0.512996	0.382034	0.60102
DAG(16:0_18:2)	19.4071	22.4203	18.7183	20.821	17.6587	16.5485	19.696	19.0624	21.2847	21.0274	19.2678	18.9771	18.6617	18.6768	20.9558	19.0481	20.2123	18.8063	21.096	18.8939	19.4857	21.4053	21.7672	20.4469	22.5966	19.7118	21.1795	21.65	19.4462	20.5714	20.9385	21.2475	19.2884	19.8944	19.6534	22.337	21.0638	21.195	18.8723	21.9453	21.1019	21.0125	0.142966	0.80045	0.94947	0.117358	0.81309	0.92524
DAG(16:0_20:4)	13.8232	18.2031	14.1461	16.3031	14.2138	12.7773	15.3011	14.7203	16.6449	16.595	16.8927	14.1117	14.6392	14.1988	15.4306	15.4751	16.1317	14.0676	17.1614	14.5458	15.5116	16.2568	16.7384	14.8755	17.3829	14.6975	15.6159	16.0596	14.1908	15.6208	16.1131	16.9765	14.7744	14.6684	14.5022	15.7798	16.2775	15.9181	14.2643	17.2362	15.5104	16.1417	0.0559917	0.922033	0.99169	0.0137378	0.975443	0.99826
DAG(16:1_18:2)	16.5649	19.4283	16.1417	17.8913	15.0048	13.7973	16.4186	16.6009	18.4717	18.1537	16.5917	16.3552	16.0676	16.1188	16.8338	15.7162	17.106	15.645	18.4488	16.0068	16.7398	18.1585	19.2363	17.9385	19.3305	16.9736	17.7286	18.3143	16.9365	17.5332	18.3578	18.28	16.1658	16.6111	16.777	18.22	17.5723	17.953	15.9362	18.8795	17.8002	17.8991	-0.152916	0.774331	0.93666	-0.183019	0.665244	0.71002
DAG(16:1_18:3)	12.9606	15.9425	12.7977	14.784	10.925	10.677	12.6926	13.4981	15.3391	14.5026	13.6358	13.432	12.1427	12.4379	13.3095	12.1064	13.7075	12.7594	14.8097	12.5888	13.2843	13.9963	16.3607	14.3296	16.1377	13.0979	13.546	14.9341	13.2467	14.6231	14.429	14.9661	12.9076	13.2056	13.4	14.2905	13.4248	13.8312	12.6774	15.0424	14.0927	14.2824	-0.207625	0.700014	0.89305	-0.41062	0.318031	0.47967
DAG(17:0_18:1)	12.6156	15.5266	12.3214	14.1203	11.7213	12.0088	13.4274	13.2575	13.5055	13.5169	13.4177	12.4716	12.9232	12.8962	12.9357	13.2772	13.4155	13	14.307	12.4141	12.7261	14.0427	14.5027	13.1616	14.9711	13.3175	12.8447	14.1936	12.582	12.7107	13.4975	14.0471	12.6018	13.3687	12.9936	13.4499	13.8812	13.7665	12.3987	14.4764	13.6775	13.5652	-0.0195978	0.954807	0.99169	-0.000162211	0.999582	0.95932
DAG(17:0_19:3)	16.8567	18.8063	17.5565	16.5898	16.8313	14.9379	17.9371	17.6678	17.203	17.5497	17.342	17.4944	16.5027	16.6645	17.1319	17.5156	17.2102	17.1673	17.5407	16.9796	17.0411	16.3995	16.8437	16.5743	16.4001	16.1013	15.6947	16.5959	16.0695	15.8482	16.4402	16.3029	16.1551	17.3948	15.8313	15.9855	16.1272	16.1105	16.5029	16.5699	16.2793	15.7067	-0.0186451	0.94613	0.99169	-0.231629	0.170085	0.38429
DAG(17:1_18:1)	14.939	17.3444	14.2061	15.8821	13.4593	13.5077	14.6934	14.5725	15.6094	15.6401	15.0957	14.5953	13.9898	14.4608	14.3551	14.2291	15.0495	13.8872	15.8932	14.1283	14.5497	16.1157	16.6281	15.3098	17.3745	14.6619	15.3553	16.0642	14.6974	14.899	15.6471	16.2179	14.765	15.1478	14.7357	15.4014	15.8453	15.7849	13.8336	16.4384	15.798	15.7892	-0.318175	0.401478	0.71594	-0.153122	0.6832	0.82883
DAG(18:0_18:0)	15.0564	17.0369	13.7724	14.1993	13.0633	11.8396	15.0511	15.0395	15.0006	14.4257	14.2728	14.9509	14.2033	14.427	13.7263	13.5141	14.5822	13.1204	14.0501	14.248	13.1321	14.7468	15.2493	14.5534	15.039	14.7183	14.0319	15.078	14.7015	13.801	14.6095	14.5999	14.7404	15.2623	13.8413	14.3467	14.2957	14.8048	14.0812	14.0793	14.5883	14.3525	-0.604716	0.139841	0.43041	-0.403702	0.0208884	0.14953
DAG(18:0_20:3)	14.7089	17.7324	14.5637	15.9883	12.4353	12.5373	15.2128	14.9849	15.7479	15.9965	15.3731	15.2143	14.475	14.5451	16.0356	15.3098	16.0479	14.7445	16.5733	14.9337	14.4274	15.3583	16.3631	14.7838	16.9509	14.9512	14.4174	15.6782	14.4302	14.6701	14.7479	16.0668	14.8571	14.3677	15.0705	16.3877	15.5543	15.4407	14.2908	16.5868	15.8133	15.3229	0.329413	0.500747	0.78349	0.355072	0.317897	0.62415
DAG(18:0_20:4)	14.2215	18.723	12.4801	15.2462	12.9437	11.3457	15.2122	14.3941	15.0501	15.118	15.4189	14.8313	13.828	15.1598	13.7192	14.5018	18.5431	13.9709	15.7226	13.2146	14.7784	15.7188	16.8866	14.9292	17.0755	14.7134	15.8304	16.3354	14.5493	14.7682	14.7804	16.576	14.7847	14.8511	14.8627	14.5792	16.1401	15.8241	15.5739	16.5439	15.6638	16.0627	0.42723	0.58418	0.80412	0.133305	0.70413	0.90745
DAG(18:1_18:1)	20.0136	23.0252	18.958	21.196	18.0421	16.8765	19.9339	19.6054	20.9949	20.9344	19.6927	19.7177	19.7091	19.1666	20.5303	20.1297	20.5803	19.2413	21.9039	20.09	19.8527	21.2566	21.9683	20.0356	22.784	19.8132	20.5257	21.1449	19.6826	20.2994	20.731	20.8403	19.6495	20.0198	19.698	21.9822	21.7075	21.4397	19.2001	22.5492	21.8375	21.1136	0.286891	0.587306	0.83126	0.517814	0.30595	0.52524
DAG(18:1_18:2)	20.1114	23.0627	17.7278	20.9075	16.7875	16.8173	18.9063	19.3146	21.2573	20.0043	18.8624	19.2168	18.0982	18.3908	19.1988	18.1597	19.0069	17.8344	20.8188	18.566	18.8223	21.5236	21.5924	20.7046	22.5478	20.0073	21.224	21.6409	19.487	20.857	21.2857	21.0488	19.6108	20.0917	20.2027	22.5317	20.9631	21.1179	18.9086	21.7632	20.9669	20.6572	-0.463681	0.44343	0.74827	-0.00504515	0.991251	0.97043
DAG(18:1_18:3)	12.3231	18.5878	15.3544	15.8995	13.9718	11.3684	13.3419	12.8388	15.1949	13.7592	16.295	7.20229	14.7075	14.4278	6.15026	6.71743	13.6462	13.0689	14.1758	11.7607	12.5734	14.2428	15.0178	16.4402	17.7956	13.3068	15.6011	13.7011	14.2302	15.7668	14.3029	17.4792	15.6686	13.9801	14.5353	7.90169	13.1027	14.6282	11.2941	13.8902	11.8043	13.5184	-2.34607	0.115443	0.29352	-2.61051	0.0136902	0.13801
DAG(18:1_20:2)	14.0032	17.9123	15.0833	16.0265	12.1375	12.7691	15.7776	14.0892	15.0606	16.145	15.8536	15.9405	14.9964	14.5771	16.0083	15.6297	15.7856	14.7358	15.9932	15.2933	13.4702	15.3172	15.148	14.4235	16.9986	13.783	14.5052	15.2131	13.8279	14.3349	14.9647	15.506	15.4594	14.3658	14.9444	16.5435	15.8247	15.6182	13.6125	16.6572	15.0624	15.1339	0.125503	0.813845	0.95293	0.513271	0.242285	0.60424
DAG(18:1_20:3)	14.4788	18.1089	14.2636	16.4591	12.4725	12.4851	14.821	14.416	15.7935	15.7928	15.0348	14.9419	14.0134	14.3485	14.2791	14.5459	15.303	13.6886	16.4905	13.9705	14.7054	15.879	16.7042	15.8154	17.847	14.3654	15.0944	16.0341	14.6015	14.9686	15.7146	16.4873	14.9201	14.8022	14.6015	15.8653	16.3667	16.5197	13.9364	17.1892	16.251	15.7967	-0.185985	0.72645	0.9099	0.182431	0.700157	0.88233
DAG(18:1_20:4)	15.9293	20.1488	17.4303	18.2343	16.7092	14.7563	18.8009	16.7041	18.1675	19.3056	19.573	17.6626	17.1156	17.6133	16.7605	17.9209	16.2407	16.211	18.2694	15.9272	16.4263	18.5923	18.1287	16.5614	18.9612	17.1996	17.5907	17.9443	17.2394	18.4147	18.7947	19.0237	17.3472	17.9167	16.3769	16.8037	17.9894	17.7246	14.2867	18.7668	17.3783	17.7454	-0.812509	0.139772	0.41525	-0.84407	0.140338	0.26431
DAG(18:1_22:4)	13.2497	17.2504	13.4885	14.9226	12.6278	12.0886	13.2564	14.0257	14.7577	13.4659	13.079	14.0138	13.9239	12.2474	12.0194	12.9877	15.2406	12.3301	15.4762	13.1855	13.7682	14.6266	15.8219	14.0259	16.5074	13.7524	14.5871	14.9309	13.6895	14.5683	14.6143	15.3431	13.6629	14.5104	14.0674	14.3113	15.5331	13.8893	12.9519	16.0383	15.0873	14.7137	-0.450818	0.457456	0.71162	-0.09065	0.831979	0.89311
DAG(18:1_22:6)	14.9411	18.2208	15.1826	17.5626	13.3151	13.2699	16.623	15.7983	16.6186	16.3997	16.3862	15.6345	14.6228	14.8196	14.8643	15.5193	16.0429	13.9019	17.3116	14.2389	15.5619	16.8841	18.0156	15.4511	17.9439	15.205	16.2521	18.0979	15.1301	16.4838	17.1197	17.5393	16.0741	15.8829	15.0353	15.6225	17.1104	16.3603	13.5255	18.1154	16.1603	16.6321	-0.45401	0.428131	0.71799	-0.551284	0.353913	0.48907
DAG(18:2_18:1)	17.3684	19.4331	15.9537	17.0971	17.2147	14.7808	16.1541	16.2354	16.7709	17.6985	16.5973	16.794	16.3191	15.5327	15.824	15.9756	16.3674	16.0695	16.6792	16.9042	16.7512	17.367	18.4847	17.1788	17.4387	16.681	16.2113	17.2811	16.3243	16.4082	16.6604	16.906	16.7292	17.6723	16.5158	16.8486	17.2378	16.7278	16.5952	17.0195	17.2625	17.2095	-0.538346	0.13851	0.43041	-0.0992951	0.633709	0.72391
DAG(18:2_18:2)	19.054	21.3339	19.4307	18.9216	15.2374	15.6896	17.5971	18.0977	20.9795	19.6354	17.4284	19.0836	19.3344	17.7573	19.9075	16.6335	19.9554	17.0241	19.0549	16.3557	17.0854	20.2135	19.6953	19.9057	20.8672	18.38	19.8972	20.4177	17.9867	20.7089	20.9823	19.4634	17.8642	18.9431	18.7696	23.1268	19.3656	19.7275	17.8199	19.7805	19.3786	18.7943	-0.630063	0.391432	0.67166	-0.0450401	0.943938	0.96922
DAG(18:2_20:2)	13.3071	15.8815	11.5376	14.3282	10.7005	11.8853	12.0755	12.8183	14.8607	13.6288	12.8917	11.4281	13.8884	14.1694	12.8594	11.4421	13.1562	12.0057	13.9831	14.0559	11.8185	14.5263	14.9726	14.1673	15.9114	12.756	14.0183	15.3347	12.8962	14.2964	14.5764	14.9283	12.5696	12.8584	13.6769	15.02	14.5997	14.5686	12.6265	14.7281	16.257	13.9525	-0.081544	0.886919	0.97983	0.289281	0.554652	0.81036
DAG(18:2_20:3)	12.9635	16.5143	14.7701	15.5526	10.1351	10.4678	14.7168	11.3898	15.5796	13.9873	13.2869	12.915	11.8855	10.9902	12.3054	12.677	14.0091	14.0048	14.8025	12.6754	12.7504	14.5247	14.6311	15.4046	17.0513	13.3764	14.0138	15.3129	12.6471	14.404	14.7477	15.9683	13.1797	13.8775	14.0208	14.9004	14.697	15.352	12.8747	16.0226	15.3649	14.7738	-0.37042	0.60438	0.83969	0.201617	0.676364	0.74502
DAG(18:2_20:4)	15.8436	20.2319	17.0588	18.4177	16.1231	14.6314	17.0877	16.9681	19.4328	17.9255	18.0211	16.5131	15.0749	15.6747	15.8054	15.8113	16.2244	14.8802	18.002	14.7083	15.884	18.5343	17.8329	17.4432	18.9001	16.9502	17.8263	18.2649	17.0774	19.1136	19.6373	19.0356	17.2513	17.8169	17.0607	16.3808	17.6364	17.5723	15.5385	18.206	17.0535	17.0585	-1.30543	0.0343664	0.21652	-1.0662	0.0119483	0.14834
DAG(18:2_20:5)	14.8096	18.8196	15.9759	18.1343	13.5355	11.6608	17.1865	15.5538	17.6135	17.3608	17.515	15.9804	14.6561	16.13	15.0838	15.2473	15.4225	14.5451	17.2922	13.8328	15.3936	16.5044	17.0677	16.1371	18.1877	15.2031	15.922	17.6648	15.4297	17.1663	17.8545	17.7507	16.6108	16.404	16.3649	15.4621	16.3066	15.745	14.6028	17.1219	15.5458	15.7211	-0.693272	0.312618	0.63773	-0.902984	0.0265237	0.19672
DAG(18:2_22:5)	12.0729	16.9401	-0.0851928	14.6757	-2.76214	9.9481	-0.932933	-5.28549	16.1738	13.967	12.1137	-2.07003	0.985199	12.1145	-3.20069	9.45226	1.39592	-6.67607	14.7574	-6.6368	0.835033	14.8569	14.3485	13.957	16.7321	12.7819	14.97	15.4591	13.2266	15.498	15.8933	15.4429	12.4072	13.6656	14.3039	13.4785	14.7811	13.084	-5.90888	14.7647	12.0501	13.8444	-3.84025	0.323403	0.66061	-3.25714	0.233115	0.26431
DAG(18:2_22:6)	14.2346	17.7228	10.4625	15.0009	9.69092	13.1121	14.8104	13.0143	17.2149	16.5762	16.804	4.43849	11.5592	3.85685	13.591	-9.29776	14.8116	-1.11254	16.3894	-7.18914	14.8391	16.2123	16.6377	14.4196	17.2569	14.3394	15.8648	17.1099	13.9515	16.609	17.0506	17.6128	14.6882	14.5855	13.8243	13.3696	14.8831	15.6358	11.2417	16.4201	13.4455	15.3481	-7.69788	0.0822773	0.19418	-1.60115	0.0366786	0.14953
DAG(18:3_18:3)	14.1041	17.7507	14.6333	16.3003	11.9103	11.3973	13.3222	14.3055	17.0123	16.4728	15.4801	13.6587	13.1314	13.7672	17.1553	11.3555	11.8349	13.5702	13.3315	13.189	13.1393	15.2672	15.8896	16.2713	17.2456	14.5936	15.0015	15.2379	14.2298	15.5562	15.9652	17.0557	14.3396	15.0579	14.9742	19.037	13.2737	13.4578	13.3661	14.4165	15.0769	15.2008	-1.15747	0.174979	0.40884	-0.665886	0.373557	0.45307
DAG(18:3_22:6)	11.637	15.8098	10.5498	15.2824	8.0507	9.81511	13.2857	12.3504	14.9065	14.7873	14.9982	12.5735	11.5237	12.2074	12.4815	11.7443	11.1494	-8.70676	13.748	-9.38623	12.7622	14.2121	15.0536	13.5403	16.2491	12.4287	14.3543	15.6938	11.8407	13.7029	15.5847	16.3277	13.7903	13.5052	13.4131	12.6477	12.888	12.703	-8.73014	15.4192	12.1406	14.1471	-5.73618	0.149691	0.31802	-3.75092	0.222118	0.16261
DAG(20:2_20:2)	-6.93436	12.2557	9.77471	12.3557		2.7749	9.58769	9.27663	9.33243	10.3608	11.153	10.0154	9.67558	9.86861	-7.66686	10.0892	10.2404	8.911	10.7699	10.9834	-4.54786	12.9116	12.6932	11.1743	13.722	10.3167	11.7722	12.2574	9.99983	10.4511	9.29407	13.4556	9.49233	11.6236	9.93319	11.5931	11.9477	11.9462	-3.99671	12.0094	11.6066	12.0957	-2.22137	0.487926	0.92843	-1.83224	0.38923	0.80541
DAG(18:1_22:0)	13.1911	15.6681	13.2739	13.21	12.9622	12.655	13.3974	13.3813	14.5869	14.0801	13.0991	13.5164	12.8569	12.4814	15.0854	12.3393	13.1165	12.1832	13.6075	12.7079	12.0901	13.3732	13.5374	12.749	13.9484	12.4276	13.2943	13.4573	12.8006	13.467	13.6415	11.9448	12.896	13.6298	13.081	15.7817	12.8882	13.4511	12.4067	13.2307	13.0094	12.9154	-0.577688	0.192894	0.3901	0.178828	0.661824	0.79084
MHC(d16:1_16:0)	12.4021	15.5785	13.2768	12.9841	11.3128	10.2136	13.3602	13.42	12.8914	13.3169	12.6329	14.3349	12.365	12.6701	12.7333	12.3552	13.7178	12.1538	15.0516	12.2099	13.0719	12.7578	13.5233	13.1696	13.9068	12.4073	12.5275	13.3723	12.8006	12.5356	13.1466	13.0482	13.8964	13.1163	12.9209	12.6002	12.4992	13.4788	12.6369	14.726	13.3582	13.25	0.0655073	0.897126	0.98483	0.0908303	0.76005	0.97043
MHC(d16:1_23:0)	14.8385	17.4161	14.4258	14.8165	13.6158	11.7013	14.2789	14.9273	14.4817	14.8385	14.3753	16.0854	14.1391	14.302	13.5099	13.499	14.4062	14.3152	15.022	12.0351	13.4696	14.7789	14.5413	14.4357	15.3641	14.0488	13.8571	14.5511	14.6311	14.3014	14.5828	14.9983	15.4502	14.6666	14.4656	14.1335	13.5791	14.4775	14.5992	15.3001	12.7485	13.9815	-0.790927	0.117781	0.3747	-0.470695	0.14358	0.21287
MHC(d16:1_23:1)	14.0575	17.036	13.0702	15.0361	12.6328	11.0086	12.5132	13.6454	14.0339	14.1978	13.584	14.6662	13.3927	13.2068	13.4704	13.783	14.6029	13.0876	15.3746	13.5664	15.2145	14.0245	18.3947	15.1616	17.7805	14.4769	14.5271	15.0856	14.5417	14.9628	15.4334	15.4351	15.1143	13.9577	15.6505	15.6936	16.8516	16.4648	15.114	18.4741	16.7692	18.0843	0.278703	0.590536	0.82997	1.33809	0.0284747	0.24026
MHC(d18:1_16:0)	16.835	20.264	16.8461	17.4182	16.5153	15.4497	16.6592	17.0726	17.0968	17.282	16.7595	17.7869	17.3172	16.2886	17.4398	16.8207	17.6268	16.9118	18.2929	16.3559	17.3855	17.3014	17.9567	16.7498	17.8332	16.7708	16.5274	16.8038	16.8122	17.0449	17.2392	17.1853	17.171	17.3567	16.4387	17.9436	17.4319	17.1462	17.3245	18.2646	17.2227	17.6508	-0.0368705	0.924575	0.99169	0.293059	0.221281	0.51295
MHC(d18:1_16:1)	15.667	17.5289	14.9333	15.358	14.6143	12.9455	15.3975	15.7553	15.2068	15.6101	14.7389	16.6375	14.8367	15.2921	15.6395	13.8461	15.4892	14.5794	16.3427	14.938	14.0187	15.6812	14.7357	15.0078	15.7984	15.0778	14.8232	15.7811	15.3348	15.0443	15.3846	15.3084	15.9315	15.1856	15.4543	16.0211	14.53	14.9206	14.977	16.2419	15.2957	14.1731	-0.307165	0.476684	0.74254	-0.113233	0.685008	0.86429
MHC(d18:1_18:0)	15.1061	17.7498	14.2997	14.14	13.8251	11.5915	-3.37523	15.0267	15.0699	14.9558	14.2186	15.4451	13.9567	14.1665	14.4013	13.8688	14.6453	13.8218	15.4645	12.1477	12.798	14.4388	14.0968	11.482	15.298	13.3347	13.7959	14.4208	14.5556	14.6838	14.5032	14.7049	14.8987	14.858	14.1121	14.7981	14.4575	13.9126	14.4358	15.2287	11.3473	13.6018	0.682695	0.65202	0.8794	-0.249513	0.623725	0.78258
MHC(d18:1_20:0)	16.3869	19.158	15.8816	16.2184	15.2366	13.309	15.8083	16.5737	15.9147	16.1546	15.6743	16.9011	15.8282	15.2749	15.842	14.7271	16.0273	16.3307	16.8747	13.5112	14.9762	16.2501	16.1179	16.0378	16.9789	16.0511	15.2275	15.8902	16.0729	16.0299	16.1116	16.3038	16.4963	16.38	15.6999	15.8827	15.4323	16.2532	16.419	16.8	14.8174	15.1115	-0.634911	0.232738	0.48782	-0.347821	0.214015	0.24026
MHC(d18:1_20:1)	12.0938	14.5934	13.0349	12.2216	12.1659	10.9222	12.4546	13.0184	13.1117	13.3491	12.8178	13.6273	12.319	11.9842	12.818	11.6016	13.3107	12.855	13.31	11.3989	12.8129	12.4672	14.1092	13.1558	12.7818	13.057	12.7938	13.1549	13.1088	12.9614	13.3889	13.533	13.3064	12.8393	12.0926	13.3554	12.2674	13.4228	13.3029	13.6834	12.2963	14.0742	-0.237032	0.521037	0.77184	-0.065649	0.822925	0.73801
MHC(d18:1_22:0)	19.1499	22.3088	18.5271	18.9949	17.6444	15.7418	18.676	19.0297	18.4171	18.6646	18.2841	19.6037	18.8242	18.4189	18.1017	17.5621	19.0281	18.9798	19.5937	16.5183	17.597	19.31	18.2489	18.5299	19.5209	18.1391	18.1796	18.7327	18.6131	18.4238	18.5341	18.5954	19.133	19.3928	18.7269	18.5182	17.8203	18.8167	19.0565	19.6874	16.875	17.6942	-0.534	0.325125	0.62974	-0.320083	0.370664	0.47967
MHC(d18:1_22:1)	15.107	18.2296	15.9541	15.5619	14.9306	13.6087	16.2717	16.0106	17.1021	17.4183	15.7618	16.3192	15.0297	15.9357	17.0752	14.5772	16.6977	16.4991	16.3963	14.3283	15.9155	15.2679	15.4185	16.8236	16.3191	15.3981	15.9068	16.0216	15.4242	17.0872	17.8633	16.0955	15.8545	16.4981	16.3464	16.9358	14.0994	16.1302	15.9611	15.9804	14.3463	14.9555	-0.0184462	0.969911	0.99169	-0.557798	0.203941	0.31189
MHC(d18:1_23:0)	18.0455	20.8127	17.1873	17.9916	16.3455	14.69	17.3003	17.8438	17.3012	17.6749	17.1954	18.6712	17.531	17.3671	16.6953	15.8536	18.0499	17.181	18.1229	14.7705	16.3573	18.2524	17.3026	17.2669	18.5655	16.8775	17.1414	17.4473	17.3578	17.2951	17.5935	17.6617	18.121	17.9535	17.5637	17.1342	16.2001	17.685	17.3261	18.3485	15.5595	16.7932	-0.784171	0.1733	0.41699	-0.526508	0.153366	0.23653
MHC(d18:1_23:1)	16.5938	19.3383	15.9329	17.2052	14.8789	14.3112	16.478	15.7281	16.5656	16.8862	16.1317	16.9608	16.8056	15.7735	16.0354	16.4017	17.2739	16.0474	16.5631	15.4749	16.6788	16.7905	19.5523	17.1206	19.0865	16.7529	17.4817	17.6943	16.6728	17.106	17.8836	17.1738	16.9029	17.1427	17.8945	17.6112	19.1976	18.5878	17.7239	19.5353	18.232	19.1149	-0.16631	0.674974	0.88702	0.997879	0.0126573	0.16027
MHC(d18:1_24:0)	19.4108	22.5495	18.4959	19.3399	17.8719	16.0301	18.7349	19.1385	18.6033	19.0335	18.5322	19.8902	19.4188	18.7936	18.6772	17.4279	19.5265	18.7697	19.8733	16.4061	17.9996	19.4443	18.7276	18.5428	19.7803	18.3667	18.5539	18.9493	18.7587	18.5094	19.0407	19.0253	19.3653	19.5617	19.0551	19.2135	17.8351	19.2321	19.0747	20.0567	17.7794	18.1991	-0.569575	0.325122	0.61389	-0.165525	0.60198	0.67841
MHC(d18:1_24:1)	18.6559	21.9046	18.1062	18.3762	17.5368	15.4442	18.3633	19.377	18.9221	19.0446	18.3586	19.4849	19.0762	17.9693	19.4265	18.5262	18.94	18.3506	20.2945	18.0992	19.2462	18.8312	19.8372	18.3964	19.1154	17.9542	18.2062	18.5146	18.884	18.7088	18.8609	18.6379	19.1301	19.68	18.1794	19.9328	18.9835	18.5264	18.4115	20.4265	18.6745	19.2292	0.191105	0.696007	0.89305	0.21801	0.501582	0.81482
MHC(d18:2_16:0)	14.3776	16.7501	13.8468	13.8403	13.5768	12.3077	13.9115	14.2249	14.0876	13.9721	13.6217	14.0809	14.077	13.3123	14.3471	13.7308	15.0332	14.2954	15.5218	13.7445	14.2596	14.1983	15.0729	13.8658	14.0559	13.9005	13.6603	14.5851	13.7729	13.6388	13.9851	14.2526	13.9023	14.2083	13.7549	14.3267	14.5463	14.5067	14.6082	15.1153	14.2705	14.399	0.228662	0.542107	0.79199	0.356425	0.0575028	0.21287
MHC(d18:2_16:1)	12.4398	14.3724	12.0932	12.0882	12.1022	10.6311	12.5813	12.9729	12.5246	12.5526	12.1409	13.5815	11.6981	11.9481	11.6649	10.731	12.9513	11.3043	12.4958	11.7317	11.4088	12.7275	13.9808	12.7299	12.6323	12.3127	11.9593	12.7367	12.6144	12.8195	12.9642	12.4454	12.9201	12.5912	12.4577	12.6991	12.6006	12.6991	11.4602	12.2556	11.6604	13.8603	-0.665047	0.0735666	0.28825	-0.264045	0.382248	0.59501
MHC(d18:2_22:0)	16.0872	18.8351	15.1487	15.9733	14.2277	11.8332	14.7411	15.9931	15.5283	15.5359	15.0408	16.5418	15.8385	15.2125	15.718	15.1978	16.1607	15.9887	16.9672	13.2684	15.6951	16.2758	16.8911	15.8133	16.8585	15.5283	14.8834	15.3334	15.6022	15.2415	15.5945	15.6507	16.0487	16.1102	15.5125	16.5674	15.6391	16.3099	16.0833	17.1933	15.2901	16.4484	0.0395167	0.945935	0.99169	0.297308	0.301349	0.67208
MHC(d18:2_23:0)	15.045	17.8177	13.5856	13.6582	13.5833	12.1798	13.2471	14.847	13.5509	14.352	14.0415	15.5811	14.9254	13.6027	14.9496	14.2183	14.6297	14.5036	15.6626	13.1372	14.7489	14.4862	15.9399	14.1022	14.5176	14.4166	13.3052	13.5281	14.7146	13.6271	13.8893	14.4298	15.3681	15.1728	14.5514	15.2955	14.6749	14.3033	14.5847	15.9297	14.0962	15.2511	0.091987	0.848067	0.96623	0.412952	0.18714	0.72675
MHC(d18:2_23:1)	15.8878	18.6626	14.5827	16.1423	13.5643	12.9946	15.0021	15.1686	16.4351	16.5511	14.9667	15.5161	15.8426	15.2965	15.9247	15.304	15.6573	14.5288	16.2503	14.6467	15.5988	16.4595	19.4643	16.963	18.9887	16.3247	17.3418	17.6157	16.0557	17.204	17.7163	17.1424	16.3712	16.2081	17.6679	18.426	18.5088	18.2324	17.0822	19.3679	17.5057	18.4894	-0.0850035	0.850969	0.96826	0.940392	0.0248087	0.2226
MHC(d18:2_24:1)	14.6524	17.8876	16.4224	15.3311	15.3293	13.8941	16.45	15.9614	16.2414	16.6376	16.2307	16.4273	15.4573	15.7706	16.9741	15.1757	16.581	16.6856	16.9728	15.6532	17.195	14.7365	16.5845	17.0515	15.8995	15.6206	16.3068	15.4984	15.298	16.0231	16.8988	16.622	16.0313	16.9141	15.7944	16.6622	14.06	16.5041	16.2109	16.0831	15.4948	16.2245	0.458879	0.244754	0.51977	-0.235002	0.513478	0.504
DHC(d16:1_16:0)	14.7907	18.7352	16.2187	16.1108	15.5251	13.3219	16.3841	7.42005	16.2588	7.40286	6.98314	17.9359	16.1096	16.0559	16.5437	15.5461	17.8021	15.0017	17.6854	15.828	15.0771	14.7265	15.8013	5.10009	16.5206	6.53904	15.5627	6.73201	5.332	16.1277	6.87108	6.89256	17.2743	5.94747	16.1454	5.41209	15.9086	4.11258	15.2128	17.7361	16.4382	15.2469	2.10045	0.101124	0.4023	2.55138	0.297659	0.63864
DHC(d16:1_23:0)	12.6113	15.1584	11.4658	11.4144	10.392	8.64383	12.6388	12.4591	13.5532	13.4876	11.4857	13.4982	16.0128	13.3176	15.7758	11.5864	12.9826	12.128	12.652	10.1539	10.2609	11.8934	11.701	11.7924	11.3009	11.1199	11.6094	13.2427	12.0616	11.8625	12.2552	11.9818	12.9659	11.9377	11.5589	14.8538	11.9818	12.6789	12.3486	13.2355	9.70705	9.99435	-0.167557	0.843778	0.95293	0.0660676	0.917097	0.97043
DHC(d18:1_12:0)	11.385	11.8589	11.8876	12.0347	11.7926	9.45393	11.8023	11.7767	12.378	8.44761	10.212	13.7509	15.3005	10.2013	-3.11473	11.8425	12.1361	-3.1361	13.0134	12.4231	-0.964566	10.1818	4.2458	10.4671	11.552	10.3214	11.6843	12.3256	8.09082	4.06453	11.2556	11.2589	4.70984	11.5478	9.70049	10.0528	9.93477	11.7511	11.9913	12.0822	9.35736	8.04827	-5.14838	0.094663	0.16234	1.00282	0.322934	0.8665
DHC(d18:1_15:0)	15.683	18.8315	16.3461	16.1473	15.7313	14.2062	16.4236	17.199	16.0778	16.454	16.1935	17.7457	15.8245	15.641	16.1332	16.0897	17.1644	15.4492	17.5604	15.4439	15.4289	16.0796	15.9568	16.638	16.6711	16.0117	16.0244	16.5393	16.4574	16.0065	16.4239	16.5459	16.8237	16.4902	16.238	16.3666	16.7252	16.2275	15.5324	17.3608	16.1084	15.8628	-0.260263	0.546586	0.79281	-0.0563878	0.796259	0.80278
DHC(d18:1_16:0)	19.5977	23.1906	20.294	19.8702	19.1896	17.2984	20.2827	20.8373	20.2959	20.6136	19.5551	21.3371	20.1504	20.088	20.0186	19.6086	21.6458	19.2308	21.6429	19.5206	18.5599	19.6702	19.4875	20.3663	20.3181	19.7423	19.533	20.5919	20.3612	20.1428	20.5386	20.0413	20.6886	20.6877	20.3565	20.3001	20.0984	20.2585	19.5767	21.5606	20.0225	18.9139	-0.153885	0.777221	0.93032	-0.0309662	0.917483	0.95987
DHC(d18:1_18:0)	14.2593	18.0792	14.2512	14.4191	12.6815	11.7451	15.2622	14.9228	14.611	14.9365	13.7304	15.4826	14.651	14.203	14.0311	15.0166	16.3574	14.1565	15.66	12.9965	13.5331	14.4163	14.5681	14.2081	14.6874	13.3802	13.7118	15.5178	14.5096	14.2211	14.9762	14.616	14.988	14.7161	14.267	14.0961	15.4371	15.544	14.4396	15.7747	13.4493	13.6356	-0.0466416	0.935595	0.99169	0.0791505	0.826282	0.93537
DHC(d18:1_20:0)	13.7461	17.0241	13.5547	13.7896	12.4547	10.2173	14.5149	14.5692	13.9162	14.2141	13.3579	15.3243	13.87	13.5274	13.298	13.9868	15.3433	13.8152	15.0403	12.1049	13.0135	13.8735	13.8411	13.7514	14.0005	13.3935	13.0292	15.0834	13.9146	14.0954	14.1765	13.5153	14.7373	14.4769	13.5091	13.3863	14.2863	14.7012	14.0197	14.8619	12.2696	12.9448	-0.122528	0.831727	0.95293	-0.244076	0.500262	0.6498
DHC(d18:1_22:0)	16.1336	20.1849	15.9971	15.7449	14.9538	13.2375	17.479	16.8562	16.305	16.6467	15.6197	17.5508	16.0817	16.4975	15.577	16.237	18.2446	16.6981	17.357	14.7383	15.8148	16.3877	16.3486	16.6029	16.6593	15.8316	15.7095	17.3746	16.3449	16.2911	16.8915	16.0369	16.9597	17.4439	16.709	15.8347	16.4102	17.131	16.3181	17.4521	15.0284	15.6394	0.0270168	0.963677	0.99169	-0.214066	0.51613	0.66975
DHC(d18:1_23:0)	14.2839	16.9283	13.531	14.0032	12.5569	11.1175	14.8072	14.7744	13.8257	14.5615	13.6618	15.4901	14.3481	14.1049	13.1322	13.4556	15.6696	13.5871	14.5132	11.605	13.1398	14.1147	13.9203	13.9227	14.39	13.1204	13.8021	14.8206	14.1607	14.1722	14.3909	14.0292	14.9028	14.3901	14.217	13.1051	13.8166	14.7593	13.9977	15.0044	12.1168	13.6206	-0.494465	0.396114	0.67166	-0.334671	0.362169	0.51748
DHC(d18:1_24:0)	16.1714	20.275	15.5829	16.0794	15.0155	13.1091	16.8214	16.9428	16.2257	16.6098	15.5498	17.5505	16.3665	16.1174	15.8787	15.7856	18.9636	16.2492	17.2021	14.4898	15.7754	16.3602	16.5289	15.9064	16.6463	15.557	15.6343	17.1627	16.3097	16.2726	16.3068	15.9338	17.1187	16.9421	16.2416	16.2926	16.2878	17.0404	16.6742	17.4376	15.3077	15.9716	-0.0230381	0.9718	0.99169	0.0467261	0.866496	0.93161
DHC(d18:1_24:1)	17.7787	22.2459	18.0553	17.9526	17.0348	15.1959	19.0051	19.2367	18.2947	18.5805	17.0243	19.7436	18.608	18.2793	18.6012	18.8785	20.3261	18.5519	19.8733	18.3649	18.3874	17.9708	18.8974	18.643	18.7115	17.896	17.6911	18.9176	18.7346	18.205	18.9466	17.6545	19.1618	19.9024	18.5176	18.8385	18.9395	18.5778	18.231	20.0101	18.6111	18.2383	0.541981	0.320684	0.6538	0.181453	0.511609	0.80417
DHC(d18:2_16:0)	15.2587	18.7525	16.3641	15.8812	15.5308	13.6542	16.5616	16.9165	15.9366	16.3896	16.0104	17.1483	16.2698	16.2015	15.8547	15.6512	17.3164	15.2392	17.5359	15.6574	14.5159	15.3589	15.402	16.5228	16.4968	16.1152	15.9381	16.861	16.4541	15.9536	16.2096	16.4758	16.5096	16.8247	16.5822	16.3817	16.1684	16.8161	15.534	17.7171	16.1122	14.7244	-0.20919	0.669413	0.8536	0.0143343	0.967158	0.99119
DHC(d18:2_22:0)	14.663	17.9792	15.1298	14.6846	13.8498	12.1677	15.6574	15.7809	14.9441	15.3632	14.2722	16.5618	15.0275	14.785	14.7448	15.3808	16.2136	14.7127	16.326	14.3113	14.5654	14.8137	15.3643	15.184	15.2451	14.501	14.3039	16.0734	15.341	14.9477	15.2991	14.664	16.0433	15.6719	14.9838	15.1457	15.9345	15.6989	15.005	16.4531	14.7218	14.8096	0.0467739	0.921158	0.99169	0.155403	0.567345	0.74502
DHC(d18:2_23:0)	12.6427	15.9428	12.6083	12.6698	11.4447	7.76113	13.659	14.0054	13.3598	13.4587	12.448	14.6901	13.3181	13.0722	12.5401	13.2252	14.2398	11.9321	14.1181	11.6604	12.9328	12.9525	13.8907	13.2311	13.3345	12.235	12.375	13.426	13.2633	12.9379	13.3806	12.1718	14.0403	13.3337	12.8505	12.9085	14.1203	13.8373	12.1245	14.7917	11.9783	12.838	0.0413637	0.947787	0.99169	0.0601871	0.878257	0.95932
DHC(d18:2_24:1)	15.8144	19.5597	16.3229	15.9922	15.1821	13.2495	16.4726	17.204	16.078	16.4107	15.1095	17.6558	16.7189	15.9129	16.8634	16.5147	17.6603	16.4259	17.5408	15.7261	16.0618	15.8465	16.5349	16.4225	16.5194	15.555	15.3814	16.8127	16.8594	15.8446	16.2925	15.4072	16.9812	17.3239	16.3365	17.2128	16.9404	16.5524	16.6619	17.7342	16.3634	16.1121	0.298221	0.542301	0.80878	0.448345	0.100079	0.31189
THC(d16:1_22:0)	13.5262	16.6478	13.8769	14.035	13.009	11.3276	13.9562	13.8803	13.8151	14.1944	13.0689	15.0529	14.3139	13.5608	14.3155	13.608	13.9199	14.7704	14.7981	13.3581	13.2498	13.9993	14.2272	13.7541	14.4957	13.7435	13.1689	13.5382	13.5017	13.6239	14.0339	13.5297	14.6869	14.4006	14.0245	14.5479	14.3615	13.9257	14.9295	15.0058	14.1684	13.7527	0.0472509	0.906846	0.98819	0.43923	0.0494296	0.21047
THC(d18:1_14:0)	12.7214	15.7539	13.3028	13.2703	12.6658	10.5545	13.5585	13.606	13.2932	13.7925	12.7992	15.2544	12.8227	13.1624	14.5107	13.7093	13.9688	13.7915	14.7292	13.8955	13.7254	12.8546	14.3404	13.5042	13.7828	13.0172	12.8281	13.6446	13.0767	13.3239	13.6368	13.5012	14.6499	13.3863	13.5772	14.6507	14.0856	13.5024	13.9552	14.9666	14.3971	13.709	0.598511	0.142805	0.44076	0.601893	0.0233606	0.21653
THC(d18:1_16:0)	17.942	20.5054	18.0462	17.8546	17.1588	15.0964	18.1667	18.0403	17.9277	18.2625	17.4927	19.1616	18.1971	17.7728	19.068	19.0424	18.2243	19.1643	19.5595	18.9684	18.1984	18.0759	18.8995	18.1032	18.3726	17.4602	17.3218	18.5921	17.5272	17.9407	18.2214	17.7805	18.5469	18.642	17.8646	19.4827	19.5712	18.1898	19.2874	19.589	19.541	18.2835	0.761154	0.0698543	0.32155	0.862005	0.0132693	0.13801
THC(d18:1_18:0)	14.8261	17.352	14.8273	14.815	13.9909	11.5684	14.9393	14.7908	14.7887	15.1365	14.1746	15.866	15.0825	14.4015	15.2429	14.2186	14.8581	15.3153	15.7821	14.3379	13.9066	14.6282	14.9191	14.7722	15.6436	14.3478	14.0904	15.3573	14.2476	14.7346	15.0616	14.6583	15.4004	15.366	14.9195	15.7991	14.9246	14.8293	15.5943	15.9942	14.8737	14.081	-0.0234976	0.955961	0.99169	0.263351	0.329251	0.52608
THC(d18:1_22:0)	15.2191	18.2326	15.0028	15.3863	14.7036	12.7717	15.0513	15.027	14.914	15.1994	14.3745	16.3612	16.0156	15.3667	15.3344	15.0265	15.7124	16.1864	15.9801	14.5825	14.5774	15.4228	15.3593	15.0594	15.5563	15.2002	14.7907	15.1889	14.603	15.0337	15.1207	14.8267	15.8458	16.3264	15.4898	15.7821	15.5544	15.4026	16.6219	16.1611	15.306	14.7848	0.0951275	0.815615	0.95293	0.381383	0.129654	0.2874
THC(d18:1_23:0)	13.72	15.8529	13.3174	13.4063	13.0129	11.0425	13.3068	12.9603	13.2438	13.4697	12.4806	14.9773	13.6864	13.3128	12.7267	12.5043	14.0702	14.4076	13.8146	12.0666	12.6162	13.6478	13.4216	12.8319	13.5241	13.4935	13.2377	12.8412	12.6617	12.759	13.4518	13.318	14.3931	14.0818	13.8396	13.647	13.3797	12.9066	14.2987	13.8002	13.2969	12.8464	-0.231405	0.599421	0.82957	0.143152	0.533452	0.67208
THC(d18:1_24:0)	15.5763	18.5632	14.9997	15.3417	14.7959	12.6951	15.1416	15.2845	15.1147	15.4866	14.5844	16.5344	16.1525	15.4962	15.9042	14.8966	17.2032	16.5313	16.1323	14.7135	15.0906	15.6034	15.8499	15.0956	16.0234	15.1903	15.0213	15.5633	14.8565	15.1991	15.4365	14.876	16.1579	16.3742	15.7286	16.4292	15.3988	15.3813	16.8181	16.3574	15.4142	15.3645	0.340559	0.481206	0.75808	0.380947	0.149415	0.36905
THC(d18:1_24:1)	16.3829	19.0957	16.2909	16.2706	15.6425	13.7861	16.1941	16.2098	16.1259	16.4965	15.4677	17.5152	17.0384	16.2635	17.575	16.6375	16.7454	17.1995	17.5444	16.97	17.0267	16.4125	17.7057	16.2536	16.6291	16.1658	15.8906	16.6237	15.8092	16.035	16.3826	15.9653	17.0521	17.3599	16.3758	18.0486	17.1261	16.2979	17.5628	17.6685	17.5797	17.1278	0.647858	0.0977905	0.3901	0.739922	0.0167953	0.16261
THC(d18:2_16:0)	13.6484	16.5866	13.9454	13.7872	12.9504	11.5195	13.9646	13.922	13.692	14.1667	13.4856	15.1957	13.9552	13.8462	14.5082	14.1441	14.8143	14.2939	14.9054	13.9033	13.368	13.7382	13.922	14.1035	14.2703	13.4702	13.5666	14.2602	13.4456	13.7307	14.0217	13.7845	14.5329	14.3311	14.0336	14.5168	14.7478	14.3023	14.4114	15.1293	14.423	13.5221	0.313742	0.404685	0.73044	0.449062	0.0396014	0.14953
THC(d18:2_18:0)	12.4558	16.1635	12.4364	13.3759	11.4563	10.4004	13.7028	13.5089	13.099	13.8325	12.7792	14.1395	13.1239	13.006	14.5678	14.4626	13.598	14.1667	15.033	13.7543	12.9733	12.5183	13.9806	12.953	14.3415	12.7905	12.5102	13.7426	12.8459	13.1595	13.9172	13.0259	13.9769	13.3947	13.2607	14.6572	14.9446	13.1081	14.2223	15.0346	14.4489	12.5793	0.831815	0.0880097	0.3519	0.712203	0.0800228	0.19389
THC(d18:2_20:0)	12.3008	15.0024	12.7522	11.9283	12.2195	9.90475		12.4752	12.3715	11.4048	11.6092	12.9831	12.8183	12.4733	12.9052	12.6492	12.5633	13.4927	13.9831	12.5721	11.8528	11.5233		11.7781	13.6729	10.364	11.9274	11.5763	12.2313	11.8914	12.6578	11.6406	12.1158	12.7306	12.3467	13.2479	13.297	11.9123	13.6591	12.5143	12.7332		0.497281	0.245002	0.42518	0.806655	0.0261825	0.97043
THC(d18:2_22:0)	15.0627	17.9936	15.0149	14.9979	14.3116	12.259	14.3974	14.7974	14.6392	15.0368	14.2046	16.0849	15.4116	14.921	15.5444	15.0682	15.5218	15.6194	15.9788	14.4924	14.6042	15.0074	15.2478	15.0919	15.4315	14.7016	14.6263	14.7919	14.3656	14.5233	15.002	14.3885	15.5615	15.8384	15.1124	15.7525	15.5902	15.317	15.8766	15.9527	15.2418	14.6233	0.279411	0.493254	0.79199	0.465802	0.036481	0.15944
THC(d18:2_24:1)	15.0388	17.496	15.3546	14.9524	14.1766	12.4728	15.0322	15.0934	15.0247	15.0871	14.0392	16.2555	15.3343	14.9463	16.8172	15.591	15.6671	16.1994	16.2512	15.4882	15.509	15.0893	16.307	15.3239	15.2759	14.6552	14.6008	15.3753	14.5452	14.7145	15.0272	14.7749	15.7015	15.989	15.1379	17.0094	16.2317	15.0542	16.5552	16.4577	16.2154	15.934	0.781171	0.0547487	0.29335	0.891379	0.00829039	0.14824
LPC(14:0)	19.374	22.1695	20.1996	20.1749	18.0131	15.8002	19.0522	19.0791	19.4558	18.8766	19.1402	20.2619	19.6428	19.5932	17.9959	17.0225	18.9477	17.4968	20.0979	17.7705	17.2232	18.2007	16.8983	18.8474	19.1238	18.9311	18.1992	19.7264	18.4384	17.8445	18.1376	19.6218	18.1643	18.4938	18.2096	17.6274	16.6212	17.6832	16.4797	19.8377	17.5616	17.0871	-1.05769	0.0798513	0.29364	-0.871345	0.0663332	0.14953
LPC(15:0)	19.82	21.9076	20.0998	19.5263	18.2757	16.0609	19.2721	19.338	19.6475	19.2007	18.7157	20.2283	20.0735	19.5446	16.8987	16.8745	18.2979	17.1346	19.3597	16.6536	16.3482	19.6369	16.6045	19.7224	19.5501	19.3396	18.9865	19.6293	19.0281	19.0089	19.1247	19.2576	18.8051	19.6707	19.0419	17.4337	17.1215	18.2402	16.9476	19.3689	17.3709	16.7995	-1.75843	0.00783023	0.081351	-1.31444	0.00728065	0.13608
LPC(15:1)	18.4615	19.735	18.7335	18.007	17.0557	14.0314	17.9337	17.3464	20.7372	20.3492	17.5058	18.3235	17.4806	17.9151	19.7657	16.2191	16.7184	16.9208	18.0674	17.4558	16.1075	18.1285	16.7829	18.5642	18.0622	17.5358	17.188	18.4271	17.3035	20.7454	20.7559	18.2753	17.4533	17.5633	18.011	19.7708	16.9929	16.8111	16.9753	18.0487	18.2384	16.5315	-0.734601	0.259832	0.54909	-0.541775	0.303724	0.51472
LPC(16:0)	26.3632	28.4775	26.6219	26.0122	25.1764	23.6657	26.2679	25.6899	26.2816	25.7125	25.5413	26.793	26.5339	25.887	24.4075	24.3685	25.4339	25.0176	26.3162	24.2789	23.7513	26.6326	24.4303	26.7918	26.7625	25.7764	26.0688	26.6743	25.4876	26.2432	26.2849	26.049	25.7573	26.4521	25.9463	25.1918	24.9949	25.695	25.0068	26.185	25.2878	24.4234	-1.15485	0.0164163	0.14643	-0.767133	0.0119629	0.14834
LPC(16:1)	20.6569	22.9013	21.7179	21.1112	19.5815	17.2553	20.5772	20.763	22.008	21.6362	20.3788	21.2752	21.067	20.4547	20.7108	18.6948	20.011	19.1128	21.7175	20.0093	19.6813	20.3436	19.6121	20.8987	20.636	20.7907	20.2064	21.3426	20.6291	21.246	21.3496	20.9515	19.6317	20.5792	19.7535	20.3652	19.0392	19.5689	18.5589	21.7769	20.4616	19.7411	-0.791693	0.132306	0.3901	-0.723927	0.0871054	0.15461
LPC(17:0)	20.6743	22.6756	20.7236	20.2394	19.2815	16.7957	20.4051	20.1318	20.4822	19.9074	19.7572	20.7864	20.5642	19.8735	17.592	17.7329	18.9444	18.7155	19.6339	17.195	17.1435	21.5402	17.6492	21.148	20.5785	19.9109	19.7316	21.1766	20.1526	20.9721	20.9991	20.6376	20.6458	20.4518	20.8398	19.0889	18.6029	19.7418	18.7139	19.7291	18.4837	17.656	-1.83264	0.00274908	0.053537	-1.32327	0.00887174	0.14953
LPC(18:0)	25.8141	27.7739	25.7515	25.2113	24.0466	21.6519	25.4574	24.8647	25.2504	24.8676	24.3948	26.0666	25.1162	24.944	23.194	23.2875	24.38	24.5042	24.9237	22.7508	22.6036	25.8139	23.4285	25.7189	25.8273	24.998	24.7872	26.0807	24.9552	25.3903	25.2074	25.5323	24.9674	25.4913	25.173	23.9542	24.3567	24.8598	24.311	25.1701	24.1221	23.3684	-1.27398	0.0227914	0.167	-0.831615	0.0113013	0.14834
LPC(18:1)	25.0906	26.69	25.0883	24.5816	23.3859	21.0412	24.6092	24.1636	26.075	25.4831	23.919	25.3037	25.0619	24.0683	24.591	22.6269	23.1424	23.3463	24.7473	23.1149	22.4486	25.3053	23.5384	25.1802	25.3211	24.6617	24.434	25.5468	24.4761	26.3077	26.3068	24.9394	24.5151	25.0273	24.4287	25.1932	24.3244	24.0096	23.3803	25.1641	24.7582	23.408	-1.1426	0.0316704	0.20888	-0.70974	0.0457069	0.18887
LPC(18:2)	25.8296	27.1965	26.2827	25.1865	24.0458	21.9126	25.8676	24.9901	26.1422	25.5352	25.0108	25.6603	25.4899	25.2611	24.8258	22.8894	23.6241	23.8757	24.8472	23.0983	22.6055	26.0722	23.5197	25.9772	25.5477	25.5789	25.7189	26.7145	25.3502	26.035	26.1185	25.8253	24.7364	25.6329	25.1186	24.7113	24.0614	24.414	23.8655	25.2528	24.3045	23.5203	-1.44084	0.00999065	0.11381	-1.19603	0.000952472	0.13608
LPC(18:3)	16.658	19.5997	18.4995	18.413	11.7848	14.7485	18.969	17.8275	19.3573	17.3895	17.8675	18.9113	17.1525	16.654	16.8657	14.2968	14.9987	15.4991	18.3476	15.4186	16.0643	17.0408	15.8822	17.3714	18.5149	17.5115	16.5456	19.9918	16.6889	17.4104	17.323	18.7341	17.2168	17.0272	15.3539	16.2584	16.0577	15.207	16.2835	16.7484	16.8265	15.0774	-1.45713	0.064949	0.30064	-1.50485	0.000871284	0.13279
LPC(19:0)	17.2344	19.4271	17.1937	16.6858	15.8787	13.1894	16.5671	16.5914	16.5378	16.1193	15.5699	17.5729	17.2919	16.5924	14.3684	14.4671	15.6379	16.0042	16.6318	13.7247	13.9144	16.9131	14.3883	17.3261	17.4579	16.5669	15.7292	17.185	16.5063	16.4649	16.8402	16.7129	16.7188	16.9547	16.9615	15.0418	15.0707	16.0768	15.9154	16.0223	14.9216	14.1667	-1.43695	0.022561	0.16201	-1.07513	0.0138118	0.14834
LPC(19:1)	16.1364	17.8282	16.3265	15.5861	14.765	12.0962	15.8556	15.5602	16.8406	16.432	15.1587	16.6295	16.1219	15.3929	15.0578	14.1291	14.2889	14.3799	16.2451	14.4568	13.6179	16.4622	14.9061	16.3797	16.3948	15.8684	15.6945	17.1139	16.2422	17.3063	17.4038	16.7011	15.6414	16.0216	15.6211	15.7845	15.8226	15.6659	14.5524	16.5319	15.8225	14.6612	-1.09909	0.0327312	0.21328	-0.760395	0.0234214	0.15461
LPC(20:0)	17.7347	20.0893	17.5532	17.1498	16.3305	13.827	17.1315	16.8482	16.8901	16.6217	15.9565	18.0061	17.5557	17.3815	15.2946	15.1469	16.2889	17.5595	16.8247	14.9567	14.9506	17.6453	15.28	17.6709	17.7729	17.1233	16.5223	17.6277	16.8352	16.9191	17.2581	16.8431	17.2102	17.6893	17.5215	15.6389	15.9605	16.9216	17.3039	16.7682	15.8858	15.0093	-1.00299	0.0851374	0.30687	-0.731256	0.067729	0.21287
LPC(20:1)	19.0201	20.7367	19.271	18.2222	17.9984	15.2708	18.8846	18.2734	19.6132	19.3799	17.74	18.9038	18.9373	18.1216	18.9507	17.1886	17.4784	18.462	19.13	17.7095	17.2041	19.144	17.9128	19.2156	18.889	19.1179	18.5638	19.8851	18.5053	20.2569	20.5315	19.0019	18.6587	19.6387	18.4145	18.8958	18.5691	18.2327	18.3976	19.1826	18.867	17.8692	-0.604109	0.189987	0.47663	-0.624971	0.0229299	0.15461
LPC(20:2)	18.6104	20.1482	18.7773	18.3711	16.9063	14.4375	18.7384	17.7377	19.0401	18.5677	18.1028	18.7061	18.3067	17.5136	18.217	16.2109	16.9418	17.3457	18.182	16.5213	15.9091	19.3912	17.2138	18.9775	19.2487	18.6988	18.4657	20.2757	18.6398	19.6765	19.7716	19.6669	18.3774	18.7612	17.8616	18.834	17.9155	18.3003	17.3953	18.7977	18.1828	17.1644	-1.08331	0.0368961	0.22045	-0.956237	0.0057152	0.14834
LPC(20:3)	21.2717	23.6201	22.2314	22.0835	19.7568	17.149	21.8961	20.8277	22.1451	21.6407	21.6542	21.6697	20.8127	20.0328	21.0963	19.0039	19.6677	19.3511	21.3621	19.2176	18.4774	22.1074	19.849	22.2205	22.8077	21.8051	21.5214	23.3759	21.9156	22.4265	22.6682	23.0943	21.4748	21.6922	20.5663	21.3055	20.7093	21.3956	19.5067	22.0069	20.9583	19.7477	-1.51302	0.0135904	0.15391	-1.2992	0.00408265	0.14834
LPC(20:4)	23.4396	25.8146	24.2553	23.4066	22.1357	20.0405	23.4886	22.9662	24.6734	24.036	23.4891	23.1823	23.1827	22.9293	22.4211	20.7836	21.485	20.7351	23.0981	20.5309	20.4308	24.0125	21.4198	23.8805	23.7549	24.1192	24.3631	25.1622	23.8025	24.6489	24.7955	24.8113	22.5201	24.0065	23.0027	22.4778	22.3226	22.4989	20.7078	23.8465	22.0852	21.4265	-1.84139	0.00335578	0.060423	-1.64991	0.00168885	0.13608
LPC(22:0)	15.6213	17.9626	15.5983	15.1346	14.3299	12.0877	15.3733	14.9377	15.0946	14.9553	13.8912	15.9837	15.5463	14.9096	13.1161	12.8374	14.3458	15.232	14.1031	10.3598	12.4925	15.2846	13.5255	15.4518	15.8055	15.1255	14.3507	15.6268	14.6791	15.1238	15.4228	14.6678	14.9335	15.506	15.8269	13.7257	13.748	15.3371	15.4621	14.7109	13.0194	13.4568	-1.69213	0.0250993	0.12484	-0.627855	0.15759	0.26801
LPC(22:1)	15.1011	16.7264	14.4136	13.7764	13.5054	10.6866	15.1805	14.0163	14.2823	14.1574	13.1502	15.1875	15.3691	14.2085	13.8772	13.9665	13.9471	14.5892	15.5922	13.9312	13.801	14.7642	13.7393	14.5062	14.5739	14.2269	13.5605	15.3496	13.9888	14.1876	14.3752	14.0908	14.242	15.2508	14.3019	13.6416	14.6149	13.9624	13.7419	15.1534	14.3598	13.6322	-0.0341724	0.940415	0.99169	-0.197524	0.421597	0.48113
LPC(22:2)	12.065	14.1211	12.53	11.9265	10.9276	7.13119	11.4197	11.584	12.2322	11.4066	11.1323	11.7747	12.1944	11.2489	12.1479	10.9305	11.4125	12.7097	12.1301		10.8476	12.6264	12.0757	12.6521	12.1052	12.2914	11.5341	12.8877	11.9885	12.6292	13.4374	12.1241	12.1195	12.7276	11.8688	12.6483	11.5926	11.6483	12.2523	12.1375	12.6365	11.2808	0.0597192	0.907547	0.63773	-0.391767	0.0983405	0.27148
LPC(22:3)	11.7157	14.8739	12.4278	12.0949	11.4238	-8.76796	11.9212	12.0628	13.7468	12.9784	12.3916	13.394	11.9832	11.7006	13.8261	10.4344	10.9954	12.239	12.6322	11.9747	11.6917	12.815	12.7515	12.3997	13.6499	13.2507	12.6295	13.4786	13.0851	14.4162	14.4075	13.9366	12.1523	12.8663	12.8975	13.7699	12.0585	12.5319	10.8785	13.4705	13.9391	12.3769	0.994759	0.569016	0.83126	-0.478036	0.267544	0.51295
LPC(22:4)	17.4859	19.8963	18.263	18.2911	16.9267	14.1537	17.5295	17.2642	19.3558	18.8311	17.707	17.4214	17.0894	17.1038	18.3412	16.0655	16.1944	16.2774	17.6312	16.024	15.621	18.8582	17.0917	18.7352	19.2846	18.6796	18.5343	19.3364	18.5227	19.9648	19.9143	19.2866	17.4887	18.4503	17.9117	19.0732	18.5672	18.0954	16.8489	18.2575	18.1933	16.9634	-1.05157	0.0533578	0.2689	-0.791767	0.0391661	0.2189
LPC(22:5)	18.9107	21.383	19.7481	19.7065	18.0017	15.0598	19.2317	18.4186	20.4287	19.5923	19.4015	18.5477	18.6338	18.387	19.2111	16.8963	17.2383	17.0465	18.8309	16.4067	15.782	20.2283	17.3228	19.8614	20.3247	19.9555	19.5771	20.5413	19.41	20.9874	21.0787	20.5716	18.4333	20.047	18.7778	19.546	18.8327	18.7902	17.5848	19.3536	18.1081	17.0965	-1.53006	0.0195362	0.15607	-1.36103	0.0044068	0.14834
LPC(22:6)	21.2575	22.3621	22.0051	20.8204	19.6641	17.3184	21.9476	20.5277	22.7939	22.3753	21.4514	20.5861	20.7589	19.3955	21.1826	18.5445	19.0011	18.2818	21.1774	18.0284	17.9477	21.7605	18.5545	21.1226	20.6259	21.5655	21.6133	23.287	21.168	22.5618	22.7142	22.4399	20.1855	21.8422	19.3544	20.4768	19.7624	20.0544	17.9424	21.5569	19.241	18.6004	-1.87192	0.00759827	0.083416	-1.87185	0.00248777	0.13608
LPC(O-16:0)	19.8882	22.4654	20.1312	19.4724	18.108	16.5133	19.9408	19.0696	19.7239	19.2281	19.1397	19.9317	20.0076	19.0815	18.2646	16.9693	18.9622	18.9697	19.1245	17.5429	17.4636	20.3017	18.1922	20.0502	19.7684	19.432	19.719	20.8943	19.1994	19.6227	19.6813	20.2634	19.23	20.1034	19.3904	19.3715	18.0351	18.8643	19.1983	19.6345	18.496	17.9889	-1.21192	0.0205121	0.167	-0.855168	0.00966809	0.14834
LPC(O-16:2)	18.6921	20.7421	18.8892	18.4177	17.5505	16.2526	18.6179	18.0819	18.5917	18.1384	17.9201	19.1647	18.8732	18.1951	16.6799	16.6813	17.8629	17.191	18.6103	16.5726	16.0849	18.9398	16.7296	19.1255	19.1067	18.076	18.4788	19.1245	17.9491	18.5456	18.5453	18.4377	17.9396	18.7079	18.3421	17.7032	17.3629	17.9146	17.4599	18.5939	17.5984	16.5751	-1.22156	0.0105095	0.10829	-0.745143	0.019519	0.15461
LPC(O-17:0)	14.9873	17.4347	14.8285	14.4226	13.1141	11.1371	14.6061	13.8179	14.3059	13.9377	13.5819	15.4634	14.2951	14.1275	12.025	11.9286	14.1964	13.2622	13.5076	12.0437	11.8647	15.6767	12.5091	14.943	15.1758	14.3992	14.5202	15.9802	14.0987	14.29	14.3745	15.0677	14.6947	15.0417	14.7226	13.1177	13.2536	14.1852	13.4644	14.2368	13.4279	12.7651	-1.43298	0.0148476	0.15342	-1.02809	0.00642122	0.14824
LPC(O-18:0)	18.2423	21.1259	17.9394	17.3099	16.2688	14.7156	17.9166	17.141	17.6504	17.1499	16.8943	18.3536	18.1513	17.7026	15.7052	15.4494	17.7436	16.9222	17.32	15.0731	15.1484	18.3254	15.7693	18.2648	18.1671	17.5835	17.3935	18.9184	17.521	17.6996	18.141	18.1932	17.6169	18.0422	18.1833	16.5664	16.3684	17.5584	17.0328	17.2326	16.0626	15.1998	-1.22146	0.0470905	0.22045	-1.04259	0.0193951	0.14834
LPC(O-18:2)	17.7629	19.8974	17.8045	17.1691	16.1132	13.9771	17.3904	16.8945	17.2826	17.0069	16.5338	17.9728	17.1916	16.9807	15.1361	15.481	16.4847	16.48	17.1513	14.5293	14.7473	17.978	15.4513	17.7027	17.8699	17.1032	16.883	18.1121	17.0443	17.3913	16.8771	17.5137	17.0657	17.5056	17.1789	16.0638	16.3909	16.9865	16.3265	17.2883	16.1164	15.4468	-1.27981	0.0230059	0.16234	-0.794311	0.0155971	0.15461
LPC(O-20:0)	15.4754	18.5481	16.119	15.0796	14.2259	12.9238	15.7656	15.4601	15.5624	15.5128	14.8676	16.3713	16.1428	15.4722	13.7573	13.4349	15.2367	14.6262	15.0278	12.6595	13.356	15.4543	13.8736	16.3198	15.9649	15.3059	15.3666	16.4083	15.658	15.6678	15.9647	16.1131	15.3969	16.2637	15.7208	14.2907	14.116	15.2973	14.2108	15.3272	13.8028	13.5818	-1.34631	0.0167641	0.14852	-1.13024	0.00503986	0.13608
LPC(O-22:0)	15.8721	18.6699	16.5301	15.5901	14.8443	13.4831	16.7252	16.2456	16.3327	16.0192	15.7952	17.018	16.4201	15.8741	15.0775	14.3183	16.1614	15.653	16.2441	13.8563	14.6596	15.8146	14.9959	16.5777	16.2572	15.5525	15.7923	16.9388	16.1089	16.3104	16.4916	16.5401	16.0979	16.506	16.2083	15.542	15.0627	16.3215	15.3013	16.3038	14.5355	14.8881	-0.888367	0.0673569	0.28249	-0.632206	0.0459165	0.15282
LPC(P-16:0)	19.9304	21.932	19.4871	19.3005	17.0851	16.3097	19.2545	18.8143	19.5834	19.283	18.5309	19.9712	19.8635	18.9015	17.7549	16.7701	18.083	18.2868	18.885	16.8268	16.3312	20.322	17.086	19.8611	19.7485	19.3877	19.4461	20.4588	18.9309	19.7593	19.8042	19.6287	19.04	19.8834	19.1096	18.632	17.7656	18.261	18.3092	18.9955	17.9582	16.9204	-1.45053	0.0115647	0.13453	-1.24503	0.00206901	0.13608
LPC(P-16:1)	18.7238	20.7281	18.9089	18.4181	17.5758	16.264	18.6675	18.125	18.6256	18.0681	17.9537	19.1719	18.8848	18.2126	16.7004	16.6883	17.8724	17.2027	18.6206	16.6098	16.0925	18.978	16.7383	19.1671	19.1587	18.0892	18.4633	19.1269	17.9488	18.5703	18.5222	18.4291	18.0188	18.8333	18.3206	17.5974	17.4116	17.9271	17.4759	18.5938	17.5335	16.5765	-1.22046	0.0103926	0.10829	-0.785361	0.0146274	0.14834
LPC(P-17:0)	15.5598	18.1953	14.7666	14.8929	12.9019	11.6362	14.9709	14.7743	15.1714	14.8656	13.8542	15.8477	15.6314	14.4597	13.1862	12.3007	13.5398	13.4721	14.7531	12.8487	12.1272	16.1234	12.6985	15.3631	15.3364	15.4838	14.6637	16.1759	15.335	15.2746	15.9301	15.43	15.0963	15.6085	14.6719	14.8813	13.9403	13.9389	13.7039	14.687	14.2686	12.7006	-1.51545	0.0113572	0.14854	-1.17164	0.00355338	0.13801
LPC(P-18:0)	19.0634	21.5414	19.3673	18.2534	17.9602	15.8325	18.9048	18.1849	18.432	17.861	17.9168	19.3641	19.6638	18.1993	17.2796	17.1301	18.6907	18.4194	19.3378	17.8137	17.1034	19.5454	17.9843	19.4144	18.8726	18.9265	19.0133	19.9598	18.4439	18.6858	18.6524	19.2873	18.468	19.5823	18.5156	18.3994	18.0559	18.4611	18.5405	19.4335	18.8636	17.7328	-0.645202	0.1796	0.45436	-0.487085	0.055751	0.22007
LPC(P-18:1)	17.7482	19.9635	17.7938	17.1964	16.0713	13.9718	17.4239	16.893	17.2769	17.0151	16.5365	18.0895	17.2009	16.9833	15.0951	15.5302	16.5046	16.4936	17.1442	14.5401	14.7407	17.9577	15.4401	17.7005	17.866	17.1154	16.8784	18.1177	16.9976	17.3866	17.0474	17.4976	17.0635	17.4783	17.1787	16.0656	16.3773	17.1089	16.3115	17.2935	16.1178	15.43	-1.28881	0.0232236	0.16234	-0.787421	0.0181807	0.15461
LPC(P-18:2)	16.8244	18.3964	16.7746	16.3111	15.2815	12.9621	16.4416	15.9348	17.9897	17.3626	15.5231	17.0771	16.8688	15.7417	16.4769	14.1829	14.6011	14.968	16.4138	14.7755	13.9309	17.0176	15.2218	16.8806	16.9963	16.4745	16.1419	17.2352	16.412	17.9925	17.924	16.6255	16.0378	16.7335	16.1648	16.7867	15.9765	15.5519	15.1699	16.8198	16.3027	14.899	-1.3058	0.0197926	0.16234	-0.786719	0.0280318	0.14992
LPC(P-18:3)	17.2962	18.5964	17.8758	16.6555	15.563	13.6967	17.4173	16.5616	17.6292	16.9342	16.587	17.0289	16.9303	16.7946	16.2944	14.016	14.8762	15.3069	16.419	14.2533	13.9852	17.4714	14.3288	17.2359	16.9668	16.9327	17.232	18.1533	16.8137	17.158	17.412	17.0956	16.2084	17.1306	16.4558	15.9486	15.3129	15.6292	15.1999	16.6857	15.5259	14.6511	-1.5854	0.00801914	0.081351	-1.25765	0.00175471	0.13608
LPC(P-19:0)	12.8979	14.9269	13.025	12.109	10.8729	9.89312	13.2161	12.6161	12.5746	12.589	12.3109	13.7057	12.4171	12.2449	12.6803	11.7882	12.9256	12.6936	13.5133	11.8806	12.8502	12.8464	12.7757	13.1382	13.0154	12.0265	12.346	13.5029	12.7496	12.8477	12.9476	13.329	12.7086	13.549	12.556	12.9459	12.4346	13.0321	12.346	13.6567	12.4601	12.6771	0.0217705	0.956676	0.99169	-0.142784	0.474008	0.51637
LPC(P-20:0)	14.2959	17.7781	15.7677	13.4674	13.1778	11.7644	14.4255	14.6487	14.8303	14.4281	14.1382	15.4234	15.4211	14.6821	13.0321	12.3522	15.5009	13.3986	14.4262	12.3895	12.2049	14.5156	13.2095	16.1044	14.9382	14.721	14.8138	15.7972	15.1091	15.264	15.4731	15.947	15.0989	15.944	15.3937	14.2147	13.5688	14.5636	13.3969	14.7241	13.9486	13.0376	-1.08372	0.0844551	0.29325	-1.0429	0.00918314	0.13801
LPC(P-22:0)	15.7583	18.937	17.0509	14.8867	14.8605	13.2499	16.5186	16.527	16.7578	16.5405	15.8155	17.2315	17.0367	15.8102	14.6653	14.0389	15.8365	14.7085	16.2226	13.906	14.4687	15.6895	14.9528	17.187	16.1376	15.7214	16.1283	17.101	16.6434	16.0492	17.1499	17.0059	16.0154	17.3336	15.7151	15.2596	14.3739	15.7782	14.5688	16.4172	15.1003	14.6288	-1.28681	0.0177232	0.16234	-1.16323	0.00246764	0.13608
LPC(P-22:1)	12.7652	15.5046	13.6678	12.8909	10.0062	8.41312	13.8153	12.9963	14.071	13.7225	12.4336	14.2261	13.8993	13.0037	12.3677	10.5146	12.1568	11.2464	12.5571	9.94139	9.90713	12.9601	10.3846	14.2932	13.8018	13.2845	12.7135	14.8577	13.4997	14.1109	14.4597	13.5633	13.3914	14.5432	13.2909	12.8948	11.7942	12.3042	11.1987	12.8103	12.3895	9.66808	-1.49289	0.0396122	0.22708	-1.48415	0.0120964	0.14824
LSM(d18:1)	13.5641	15.0083	13.2064	12.5202	12.2963	10.5572	13.6381	13.2627	13.0255	12.8325	11.9803	14.1188	13.235	12.8766	13.3521	12.4162	13.1572	13.3612	14.0518	13.3127	13.1738	13.4588	13.4355	13.0515	13.1956	12.4871	12.4673	13.69	13.4364	13.0208	13.2252	12.6897	12.9855	13.093	13.2649	13.3634	13.0844	13.1829	13.087	13.9081	13.801	13.3086	0.193814	0.576903	0.83618	0.279931	0.0830274	0.27148
PC(16:0_16:0)	24.0246	26.53	24.3034	23.7125	23.4396	22.2298	24.0873	23.7319	23.7602	23.4775	23.3923	24.5629	24.402	23.7425	24.7948	24.4564	24.8825	24.795	25.605	24.7153	25.5363	24.102	26.5144	24.1827	24.31	23.8281	23.3263	24.3366	23.5783	23.466	23.8248	23.7258	23.967	24.6001	23.7195	25.05	24.8166	24.5627	24.9587	25.6117	25.225	25.6649	0.842588	0.0228689	0.18198	0.815588	0.0181073	0.19389
PC(16:0_16:1)	23.352	26.0359	23.8343	24.2816	23.2021	21.4862	23.8211	24.0423	24.5422	24.2873	23.6734	24.8871	23.6651	23.1458	25.2626	24.4723	24.7313	23.5738	26.2622	25.362	25.6563	23.5343	26.662	23.8376	24.7781	23.6919	22.2536	24.0031	23.7254	24.1707	24.4676	23.8681	24.2292	23.9718	23.3181	25.3973	24.7441	24.4648	23.5364	26.4086	25.8603	25.875	0.876699	0.0825347	0.27157	0.85875	0.0979981	0.38025
PC(16:0_17:0)	20.3226	22.42	19.8106	20.4556	19.144	16.7839	19.9276	20.4108	20.081	19.9232	19.9095	21.2531	19.7736	20.1832	20.5726	20.6254	21.1525	19.408	22.0797	20.738	20.8535	20.4356	21.8404	20.0867	20.8752	19.7552	18.6987	20.0273	19.9271	19.9014	20.3933	20.2039	20.688	19.9905	20.3641	20.9079	20.7721	20.8166	19.4302	22.2329	21.3241	21.1533	0.685034	0.137753	0.40874	0.657986	0.0784711	0.2459
PC(16:0_18:0)	22.8715	25.2875	22.5487	22.7782	21.6054	19.4147	22.6011	22.6162	22.6008	22.4198	21.9809	23.154	22.404	22.554	22.6319	22.3596	23.2482	22.7952	23.4372	22.2225	22.3135	22.9087	23.2526	22.7008	23.1447	22.2198	21.3536	22.8761	22.2198	22.4653	23	22.1587	22.5517	22.5571	22.7169	22.7798	22.5404	23.0176	22.847	23.735	22.8183	22.5751	0.211978	0.587426	0.84467	0.308838	0.129439	0.2941
PC(16:0_18:1)	27.9119	30.25	28.1526	27.7523	27.3593	26.0806	28.2853	27.9956	28.4647	28.1719	27.4909	28.6087	28.1721	27.5361	28.253	27.9887	28.2965	27.524	29.2416	27.7085	27.8301	28.1577	28.7074	27.9891	28.5246	27.6603	27.0876	28.3953	27.648	28.2156	28.6075	27.8443	27.9982	28.3853	27.6648	28.4834	28.2874	28.2215	27.563	29.267	28.4453	27.9149	-0.0062398	0.984853	0.99321	0.136972	0.560969	0.81482
PC(16:0_18:2)	28.8179	30.9418	29.0691	28.6047	28.2152	27.6399	29.1802	28.7293	28.6913	28.4602	28.2692	29.3081	28.7036	28.404	28.3361	28.3612	29.0397	28.3986	29.5146	28.1238	28.1327	28.9822	29.2022	28.9217	29.0746	28.4115	28.2252	29.3339	28.3443	28.5379	28.8258	28.4153	28.633	28.998	28.4705	28.5559	28.6541	28.9424	28.4552	29.4882	28.6527	28.2875	-0.278924	0.323401	0.63466	-0.0736571	0.66294	0.78258
PC(16:0_18:3)	23.9569	25.8445	24.4325	24.4681	22.8106	20.5926	24.9061	24.0656	24.1529	23.9989	23.7791	24.5685	22.8162	24.3135	23.6149	23.58	25.0322	23.3475	25.4674	23.4445	23.2842	24.0662	24.0172	24.8776	24.4888	23.2134	22.6987	25.2496	23.1512	23.475	23.9582	23.8605	24.3994	23.3979	24.3378	24.021	23.7152	24.3538	23.2946	25.7501	23.8827	23.2753	0.134199	0.773225	0.93496	0.167002	0.635232	0.75997
PC(16:0_20:3)	27.4915	29.9851	27.8433	27.891	26.81	25.3056	28.0016	27.8051	27.4254	27.2823	27.3354	28.5087	27.0267	27.3719	27.3382	27.1552	28.3301	27.3229	28.7735	27.1205	27.0496	27.6178	27.9982	28.0483	28.1367	27.2272	26.4866	28.2031	27.3567	27.1451	27.6142	27.5308	27.8218	27.747	27.4838	27.6002	27.427	28.0572	27.3727	28.8524	27.6858	27.1189	-0.0354924	0.924231	0.99169	0.0894864	0.705603	0.80208
PC(16:0_20:4)	27.9769	30.7397	28.283	28.063	27.5041	26.6378	28.5319	28.2213	28.3019	28.1065	27.9942	28.4817	27.9198	27.8298	27.2912	27.5882	28.4482	26.8046	29.0458	27.0596	27.1417	28.1255	28.2009	28.2986	28.4731	27.8519	27.6356	28.6584	27.7566	28.1652	28.4856	28.2165	27.9026	28.5342	27.9827	27.5923	27.9461	28.2138	26.9441	29.0319	27.6936	27.4099	-0.561304	0.14561	0.38641	-0.325447	0.198567	0.26431
PC(16:0_20:5)	25.3336	28.1306	25.4157	26.5656	24.5751	22.6697	26.2353	25.1389	25.3073	24.8813	25.9133	26.8968	24.9637	25.8709	24.5179	24.4951	26.1085	23.8549	26.6668	23.6891	24.4258	25.5638	25.2765	25.7108	26.9688	24.9376	23.8017	26.5867	24.543	24.5821	25.4236	26.1533	26.2761	26.1879	25.9105	24.5483	25.0434	25.1668	23.8605	26.4901	24.2074	24.4011	-0.586902	0.286624	0.55518	-0.585829	0.166482	0.42376
PC(16:0_22:5)	25.89	28.6524	26.0503	26.2646	25.3987	23.9862	26.1113	26.0639	26.149	25.9262	25.8252	26.4495	25.5638	25.792	25.42	25.4373	26.3364	25.0763	26.5579	24.7749	24.663	25.9688	25.776	26.0941	26.598	25.8343	24.9068	26.2561	25.6438	25.9001	26.2206	26.0386	25.8099	26.4163	25.9595	25.7211	25.7664	26.0905	25.1675	26.55	25.3226	24.9112	-0.518255	0.176642	0.44076	-0.272623	0.240984	0.4648
PC(16:0_22:6)	27.2151	29.2679	27.2728	26.7692	26.4608	24.8481	27.8602	27.1075	27.3975	27.29	26.8614	27.6246	26.8091	26.2907	26.3839	26.3486	27.2061	25.4537	28.3657	25.6457	25.6253	27.4525	26.6088	27.3328	27.2522	26.7292	26.5045	27.9826	26.6834	27.174	27.4702	27.0094	26.9682	27.7195	26.4333	26.6706	26.6851	27.2697	25.454	28.4363	26.0725	25.5883	-0.72228	0.119119	0.32555	-0.568972	0.150778	0.25046
PC(14:0_16:1)	18.8441	21.8721	19.2255	18.8019	17.9627	14.343	18.9991	19.3916	19.1758	19.1547	18.9875	20.9135	18.7438	18.8255	20.5074	19.2036	20.2626	19.0392	22.1856	20.6708	21.1812	18.9034	21.9363	19.3529	20.2094	18.9425	16.8763	19.1253	19.0574	18.9232	19.4088	19.1336	20.2035	19.0538	18.9553	20.7748	19.7825	19.9546	18.744	22.1915	21.2782	21.3082	1.27944	0.0557017	0.27179	1.05622	0.0663948	0.2941
PC(16:1_18:2)	25.2722	26.6894	25.6426	25.3555	24.8236	22.1684	25.4344	25.8025	25.7754	25.6822	24.9798	25.8871	24.4702	25.5666	24.7549	25.0139	26.0962	24.4749	26.696	25.0324	24.6878	25.4716	25.6432	26.2789	24.9684	24.6934	24.0676	26.5096	25.0616	25.444	25.799	25.135	25.7823	25.1825	25.6564	25.476	24.4944	25.3206	24.5549	26.7689	25.3274	24.7243	0.0608345	0.881771	0.97983	-0.0971182	0.764894	0.81482
PC(16:1_20:4)	21.1846	24.6868	22.4225	22.299	20.7184	18.7736	21.6167	22.779	22.7904	22.8134	21.5589	22.6779	21.1608	21.9387	21.269	20.5121	22.3385	19.4953	23.7963	20.9409	20.8829	21.3656	21.72	22.4858	22.6819	21.7047	20.54	22.4386	22.002	22.5427	23.1218	22.0104	21.5963	22.0079	21.7244	20.6856	20.6413	21.4168	19.9003	23.5243	21.5076	20.9907	-0.56344	0.363276	0.63144	-0.717865	0.118399	0.21287
PC(18:0_18:1)	26.2024	28.4725	25.8015	26.5756	25.1086	22.824	26.2555	26.2821	27.0717	26.9532	25.6414	26.9876	25.6779	25.7626	27.0908	26.5374	26.5039	26.1097	27.4574	26.3805	26.2233	26.3623	27.1718	26.0239	26.9153	25.7466	24.6374	26.367	25.9155	26.9787	27.3136	25.8556	26.4136	25.9376	25.9681	27.3172	26.7896	26.5439	26.0248	27.6988	26.9896	26.4127	0.365585	0.385227	0.71799	0.438172	0.153437	0.44673
PC(18:0_18:2)	28.5281	30.7178	28.683	28.3558	27.7963	26.4895	28.827	28.5698	28.3349	28.1275	28.1431	29.2096	28.1704	28.3371	28.1425	28.05	28.6918	28.3289	29.1679	27.9602	28.1409	28.7405	29.0348	28.7466	28.8722	28.1422	27.5079	28.9702	28.2	28.1396	28.4853	28.3715	28.4881	28.5685	28.3673	28.4048	28.3596	28.716	28.2593	29.2004	28.4646	28.259	-0.105501	0.72524	0.92011	0.0217706	0.894227	0.94402
PC(18:0_20:3)	25.6748	28.7922	26.3461	26.9956	24.8155	22.4755	26.6659	26.1998	25.6732	25.5817	26.0995	26.9087	24.9082	25.0332	25.7259	25.8329	27.3265	25.289	27.29	25.4083	25.3675	26.066	26.178	26.5958	27.3575	25.4557	24.652	26.7788	25.9171	25.6763	26.0368	26.6255	26.3665	25.7973	25.255	26.1257	26.116	26.978	25.4181	27.3429	26.0675	25.5392	-0.024441	0.962617	0.99169	-0.010349	0.97474	0.93161
PC(18:0_20:4)	27.3778	30.4097	27.8112	27.6147	26.9173	25.5629	27.9056	27.6523	27.8547	27.5103	27.5784	27.954	27.0357	27.4262	26.7311	27.0292	27.8147	26.4686	28.0778	26.2721	26.7046	27.4226	27.639	27.7739	28.0057	27.3651	26.5941	28.0203	27.4815	27.5882	27.968	27.7877	27.2274	27.7612	27.535	26.9943	27.4581	27.6658	26.4289	28.099	26.7716	26.875	-0.564022	0.144387	0.41525	-0.358834	0.13453	0.27148
PC(18:0_22:4)	22.1786	25.5593	22.7367	23.5855	21.4589	19.4557	22.6928	22.9096	23.2042	23.1416	22.3498	22.5525	21.4499	22.5506	22.9499	23.1473	23.5063	22.1618	23.3442	22.1228	21.7837	22.4056	22.8296	22.9783	23.825	21.9635	21.4613	22.8582	22.456	22.9544	23.6296	22.6242	22.141	22.4276	22.5282	23.3445	23.4388	23.4867	22.3178	23.6493	22.6984	21.9255	0.136206	0.763749	0.93666	0.265623	0.36963	0.5082
PC(18:0_22:5)	23.3743	26.3102	23.8009	24.5198	22.7663	20.7768	23.6366	23.7142	23.7661	23.5127	23.519	23.7825	22.7273	23.2201	23.2572	23.4192	24.3403	22.9715	24.1624	22.6401	22.4004	23.444	23.2539	23.74	24.8573	23.1387	22.1153	23.7478	23.1914	23.2746	23.7053	23.8813	23.0343	23.5621	23.2969	23.6531	23.889	24.0849	22.8826	24.035	23.1107	22.5217	-0.252959	0.548114	0.8078	-0.0231363	0.931688	0.94923
PC(18:0_22:6)	25.5899	27.5251	25.6696	25.3037	24.2665	22.5372	26.2792	25.5469	25.6167	25.602	25.4275	25.9656	24.6486	24.4491	25.0377	25.0714	25.9697	23.9443	26.5712	24.1882	24.2954	25.7557	25.2235	25.6973	25.7663	24.9138	24.1323	26.3283	25.0356	25.5083	25.9694	25.6829	25.3415	25.6788	24.6629	25.269	25.5575	25.9278	24.0552	26.6522	24.8097	24.4817	-0.442096	0.345861	0.63144	-0.287119	0.412483	0.59586
PC(18:1_18:2)	26.3804	28.3369	26.5485	26.2445	25.7184	24.1881	26.5317	26.4217	26.122	26.0758	27.1572	27.1751	25.7625	26.5176	26.0745	25.6903	26.7453	26.6604	27.1528	26.0428	26.1371	26.3295	27.0357	26.5225	26.4643	25.9963	25.2956	26.7932	25.9958	25.9167	26.2639	25.6247	26.2559	26.6574	26.3182	26.3957	25.9088	26.3787	26.5906	27.1507	26.6672	26.1311	0.0189012	0.952502	0.99169	0.200198	0.299333	0.60814
PC(18:1_20:3)	23.3096	26.0384	24.0738	24.0867	22.962	20.761	24.4668	24.2552	23.7494	22.9698	24.052	24.804	23.0212	23.783	24.1859	23.8912	24.9122	23.3155	24.8529	23.2668	23.4408	23.4284	24.1529	24.2394	25.9886	23.5462	22.0442	25.1886	23.5892	23.5727	23.8609	23.7943	24.6461	24.3229	23.5427	23.8775	23.5928	24.4586	23.6684	25.1919	24.0246	23.5599	0.221408	0.597781	0.83969	-0.0392443	0.907171	0.98563
PC(18:1_20:4)	25.89	28.6524	26.0503	26.2646	25.3987	23.9862	26.1113	26.0639	26.149	25.9262	25.8252	26.4495	25.5638	25.792	25.42	25.4373	26.3364	25.0763	26.5579	24.7749	24.6535	25.9688	25.776	26.0941	26.598	25.8343	24.9068	26.2561	25.6438	25.9001	26.2206	26.0386	25.8099	26.4163	25.9595	25.7211	25.7664	26.0905	25.1675	26.55	25.3226	24.9112	-0.519433	0.17615	0.44076	-0.272623	0.240984	0.4648
PC(18:1_22:6)	23.2439	25.1743	23.6345	23.0059	22.4604	20.1546	23.8733	23.6052	23.4638	23.4334	23.1316	24.1931	22.7619	22.7904	22.9057	22.8912	23.8975	22.1565	24.5542	22.4256	22.13	23.3028	23.15	23.6921	23.4327	22.9059	22.2005	23.997	23.0917	23.2691	23.5653	23.2551	23.5167	23.9121	22.9982	23.14	23.1641	23.6374	22.1623	24.6212	22.9986	22.159	-0.272342	0.542229	0.79199	-0.219982	0.49157	0.68903
PC(18:2_18:2)	25.9862	27.5994	26.5469	25.7009	24.659	22.548	26.2339	26.0478	25.4194	24.9932	24.8712	26.652	24.6275	26.0429	25.2571	23.9572	25.675	26.1701	26.0012	24.6376	24.4495	25.8469	25.2037	26.7772	25.9856	25.3084	24.5875	26.4748	25.6292	24.9344	25.4688	25.245	25.6874	25.5319	26.2204	25.5652	23.9954	25.439	26.3027	26.1684	25.2297	24.3862	-0.255809	0.581421	0.82285	-0.177451	0.61669	0.81549
PC(18:2_20:4)	24.9508	27.5653	25.3677	25.346	24.1432	22.5762	25.6324	25.2865	24.9978	24.9289	24.6601	25.7389	24.1609	25.251	23.7156	23.561	25.2177	24.2432	25.5544	23.0841	23.3279	24.9204	24.3234	25.5914	25.6428	24.4811	24.1651	25.7573	24.7999	24.6122	25.2002	24.7489	25.1379	24.9917	25.3664	24.0616	23.5372	24.8532	24.389	25.5032	23.5947	23.4516	-0.782917	0.11067	0.33386	-0.607125	0.0885445	0.22809
PC(17:0_20:3)	20.7454	23.4428	21.2975	21.4433	19.9725	18.2418	21.532	21.1269	20.3723	19.7552	20.9185	21.9856	20.2958	19.6028	19.8339	20.3907	21.6404	19.7982	21.6351	19.973	19.6984	20.8009	20.5455	21.2504	21.4831	20.3813	19.4247	21.5162	20.7936	18.375	20.2133	21.1601	20.0451	20.9177	20.2847	20.0945	20.7434	21.6215	19.9058	21.2612	20.162	19.8807	-0.534568	0.255384	0.54909	-0.0370785	0.913194	0.88367
PC(19:0_20:4)	16.3707	16.5454	14.3798	14.1216	16.5938	12.6252	15.5811	14.6911	15.0015	14.8164	15.2281	16.6854	15.5269	16.4705	15.1655	-8.21879	13.4585	13.5733	16.0009	12.5728	10.6889	15.8777	13.4264	16.1887	14.7495	15.4369	15.0406	17.064	15.1536	15.7804	14.5289	16.4924	16.3732	17.1635	17.6524	15.9435	15.0001	14.4349	15.0032	15.5112	13.3793	12.1276	-4.02966	0.202543	0.167	-0.755095	0.275398	0.42582
PC(20:0_20:4)	19.3927	22.8814	19.8718	20.2597	19.1674	16.8709	19.9332	20.11	20.1114	19.8847	19.449	20.3588	19.1222	19.9239	19.4823	19.4647	19.9266	19.7825	20.5363	18.5089	18.8438	19.5806	19.7566	20.1198	20.6469	19.6624	18.7772	20.1291	19.747	19.8438	20.3789	19.708	19.8025	20.0986	20.0996	19.6309	19.5892	20.2819	19.8835	20.6077	19.2002	19.0043	-0.242387	0.5745	0.82997	-0.0783181	0.736993	0.88367
PC(20:4_20:4)	20.9335	23.5334	20.9802	20.9925	19.4352	17.8803	21.3746	20.9564	20.7685	20.7932	20.3252	21.5016	19.8302	20.7176	19.043	18.5423	20.7539	19.3221	21.0714	17.9451	18.6559	20.9431	19.5012	21.0907	21.252	20.0033	19.851	21.5802	20.3792	20.6226	21.0553	20.4976	20.885	20.8511	20.8936	19.1106	18.4809	20.0438	19.4172	21.0214	18.5432	18.5694	-1.20935	0.0430076	0.19383	-1.14479	0.0175274	0.13801
PC(O-14:0_18:1)	14.606	17.4874	15.9538	14.4541	12.5679	13.6702	14.213	15.1951	13.6788	12.8013	16.4152	16.1209	17.5244	14.2496	14.5786	14.0895	16.5817	13.5283	14.61	13.6578	15.1285	15.2323	15.8092	16.4199	15.5818	13.0049	13.5471	16.004	13.7223	12.9903	13.6371	15.9709	14.9677	17.3986	14.2082	14.6755	14.1195	15.5776	14.2492	14.192	15.1724	14.8217	-0.422998	0.466328	0.75381	-0.318055	0.477914	0.54879
PC(O-14:0_20:2)	22.6733	24.6442	22.2505	21.9921	20.9844	19.2395	22.7712	22.7673	22.8156	22.7447	21.4549	23.593	22.1878	22.1944	23.0387	22.2675	22.4457	22.2703	23.4264	22.0001	21.4271	22.8085	22.2989	22.4413	22.2608	22.1348	21.4299	22.9696	22.2844	22.4791	23.1397	21.5813	22.9898	22.7928	22.3881	23.1191	22.4463	22.1757	22.3599	23.5717	22.4999	21.5264	0.0669761	0.875002	0.97983	0.079289	0.765288	0.88367
PC(O-14:0_20:3)	17.1145	17.2807	16.5371	15.5874	14.2849	14.4158	17.199	15.9216	15.2588	15.067	15.7168	17.6563	16.4927	16.6104	16.5845	15.7337	15.9434	17.1044	16.7403	15.7368	15.2002	17.4231	16.4502	16.5703	16.3705	16.4454	15.9583	17.6817	16.1477	15.9782	16.3058	16.0005	16.5112	17.0254	15.6596	16.7051	16.2653	16.0612	17.1119	16.3807	15.623	15.206	0.165759	0.669773	0.87719	-0.401742	0.154925	0.31189
PC(O-14:1_18:1)	13.3279	16.504	12.3041	12.7661	10.1705	9.74445	12.984	11.7892	13.2128	13.927	10.3696	14.1363	4.36169	12.6372	14.7487	11.6547	14.8632	13.281	13.8524	13.1273	12.9851	12.4103	13.4958	13.1268	13.7132	11.7587	8.41111	13.3692	4.46614	13.5628	13.8693	10.9788	13.1985	10.9064	12.2278	15.0086	12.32	11.5203	13.654	13.8933	13.7973	13.5918	1.42465	0.131006	0.43041	1.46186	0.102539	0.2941
PC(O-14:1_20:4)	16.7472	19.5911	17.7204	11.6485	15.0984	14.1789	17.5981	15.8396	15.7923	15.3055	16.5154	17.8293	11.968	16.7443	16.9946	14.9444	17.0071	15.5427	16.0868	8.36203	15.0143	17.0538	16.1822	17.2089	17.3165	16.31	15.9371	17.673	15.7811	15.2201	16.5509	17.1227	17.3026	16.7962	16.6785	15.3847	15.3243	16.173	15.3139	16.2258	13.9759	15.0983	-0.746242	0.540691	0.7534	-1.1286	0.00750028	0.13801
PC(O-14:1_20:5)	12.6879	14.5174	13.1465	15.0868	11.2952	-8.49906	14.8446	-6.69659	6.90795	-7.15787	13.4365	16.0877	-9.14172	13.1313	12.4231	12.5214	12.4607	-9.5587	13.2478	-10.2184	11.5216	13.3873	0.385519	13.4346	15.57	-7.36462	-7.78043	14.9929	11.5271	-7.73186	-6.33625	14.2179	15.4751	13.1731	13.8419	-7.16001	-10.1273	13.3187	-7.40593	12.6557	-8.32716	-7.47478	0.286082	0.951904	0.99169	-6.46566	0.203465	0.53997
PC(O-14:1_22:6)	15.9005	17.7032	15.3144	15.8631	13.0454	10.9029	16.837	15.4589	15.4528	15.5458	15.1724	16.923	12.8914	15.2751	14.4425	14.1116	15.848	13.7503	15.9235	12.6124	13.6618	16.3445	14.3265	15.8075	16.6212	14.943	14.6432	17.2165	15.1429	15.5176	16.0671	15.7311	16.7299	15.652	15.2992	14.961	13.5579	15.5122	13.8676	16.1927	13.7702	13.629	-0.701524	0.300383	0.61389	-1.15076	0.0191153	0.14834
PC(O-16:0_16:0)	22.1441	25.0702	22.3996	22.0131	20.9434	19.4381	22.4042	22.36	22.4349	22.3196	21.9395	22.9606	22.252	22.0581	23.3972	22.52	23.3154	23.0625	23.9133	22.4233	22.9718	22.3819	23.8814	22.647	22.4163	21.5967	21.5566	22.6579	21.9633	22.2964	22.8672	22.2399	22.3962	22.7382	22.3114	23.7303	22.7443	22.7789	23.2577	24.0666	23.0507	23.1336	0.751601	0.0783913	0.34149	0.700431	0.015429	0.16734
PC(O-16:0_20:3)	17.4177	20.5804	17.5775	17.3058	16.98	14.9281	18.3467	17.7538	17.1608	17.2062	17.5992	18.4236	17.3176	17.375	18.6671	17.0028	18.5421	17.7079	19.2312	17.89	17.9863	17.8752	18.7603	17.6643	17.7843	16.9987	17.1763	18.6137	17.454	16.9506	17.6006	17.8247	17.8523	17.9588	17.5069	18.9669	17.0063	18.0974	17.8037	18.9011	18.6715	17.9736	0.465887	0.28989	0.60866	0.384106	0.205636	0.29181
PC(O-16:0_22:4)	19.8783	22.4578	19.9036	18.4774	17.9971	16.3556	20.689	20.066	18.6129	19.9439	19.5146	20.8789	18.7382	19.6655	19.7751	19.0118	19.9743	19.4471	19.996	17.4505	18.0002	20.2718	18.7867	20.3177	20.3784	19.5226	19.358	20.9478	19.3426	19.5715	20.5461	20.0873	20.1696	19.6765	19.6322	16.6136	19.0397	20.5017	18.8941	20.4222	18.9807	18.4724	-0.335938	0.539937	0.79823	-0.851712	0.100708	0.26503
PC(O-16:0_22:5)	24.6257	27.3896	24.7699	24.1869	23.7895	22.2389	25.0642	24.7026	24.649	24.4943	24.1992	25.2785	24.2691	24.5369	24.564	23.9825	25.0166	24.5587	25.718	24.0877	24.3132	24.9411	25.2961	24.9994	24.7954	24.3159	24.1517	25.3324	24.3212	24.443	24.9058	24.6237	24.4124	25.3677	24.5666	24.8048	24.2779	24.9209	24.7354	25.9056	24.619	24.4952	0.00816475	0.982564	0.99321	0.0286861	0.892909	0.96922
PC(O-16:1_18:2)	24.4055	26.0507	23.9446	23.4154	22.4645	20.965	24.7661	23.9847	23.6143	23.5228	22.834	25.1404	23.7111	23.9793	23.872	23.1956	23.7066	24.1274	24.4907	23.0312	22.7245	24.5959	23.53	23.9953	23.7703	23.5457	22.9853	24.8571	23.605	23.3566	23.8795	23.267	24.3619	24.3332	23.9384	24.2102	23.5124	23.506	24.1591	24.5542	23.6735	22.7152	-0.114407	0.783622	0.94594	-0.0688893	0.78866	0.92524
PC(O-16:1_22:6)	21.2792	22.7348	20.6638	19.526	19.4312	18.9981	21.7613	20.4224	20.5667	20.3073	20.4299	21.7862	20.5829	19.9488	20.3432	19.5357	20.4806	19.8189	21.3594	18.8322	19.1177	21.478	20.0536	20.7725	20.5394	20.3128	19.8339	21.9744	20.0361	20.1959	20.6249	20.6002	21.0013	21.6767	20.0455	20.5652	19.8149	20.3181	19.7481	21.4768	19.2372	19.3033	-0.723464	0.0914669	0.31802	-0.636349	0.0650648	0.23317
PC(O-16:2_20:2)	24.6273	27.6399	24.6205	24.4471	23.4279	22.2924	25.2586	24.4328	24.439	24.3737	24.4265	24.9957	24.1284	24.5319	24.45	23.636	24.9768	24.4099	25.6161	23.8312	24.0938	24.7742	25.0531	24.768	24.9913	24.2288	24.3317	25.5116	24.0331	24.0871	24.7474	24.6741	24.3566	25.0694	24.6782	24.6746	23.974	24.7972	24.6395	25.6563	24.0332	24.2484	-0.103701	0.797324	0.94947	-0.0758856	0.741114	0.85538
PC(O-16:2_22:2)	21.0211	24.0849	21.4965	21.2272	20.983	19.3164	21.6663	21.9584	21.9158	21.6949	21.0166	21.9594	20.8516	21.27	21.7912	20.9336	22.232	21.6036	22.5408	20.4547	20.9565	21.0613	22.1463	22.0779	21.7813	21.1468	20.8864	22.0788	21.5633	21.5415	22.2225	21.4414	21.3088	22.0734	21.5675	22.3632	21.2863	21.9781	21.5688	22.8258	21.4385	21.3697	-0.00352426	0.992773	0.99851	0.158988	0.503263	0.67208
PC(O-17:1_18:1)	15.0632	17.8457	14.6778	14.6791	13.4533	11.8073	15.164	15.349	14.6122	14.7991	14.3793	15.7315	14.2068	15.0663	16.2198	14.3995	17.0071	14.9577	15.9081	14.3295	14.9884	15.3419	15.938	14.9394	15.3222	14.4339	14.5667	15.2884	14.8971	14.5723	15.3693	14.6918	15.392	15.2143	15.1782	16.6726	14.6415	14.6836	15.2393	16.247	15.2036	15.2179	0.60816	0.239275	0.52218	0.311055	0.291391	0.52524
PC(O-17:1_18:2)	18.8704	20.4647	18.1658	17.2868	17.4323	15.9125	18.9926	18.4697	17.5956	17.303	17.6007	19.6359	17.7211	18.3027	18.6012	17.3423	17.6454	18.4849	17.985	17.2631	16.7442	18.9714	17.7575	18.3018	18.0211	18.2393	16.8097	19.2227	18.0707	17.3882	17.8088	17.6597	18.9144	18.4713	18.4403	18.9506	17.5594	17.376	18.1721	18.2184	17.9267	16.8507	-0.315538	0.441301	0.74254	-0.189126	0.536498	0.80639
PC(O-17:1_20:3)	14.1015	16.6369	14.0023	14.2862	12.4361	10.0806	14.3189	14.346	13.4575	13.5503	14.3978	15.1751	12.0853	14.0117	15.0482	12.8648	16.8542	13.3034	14.4627	14.2399	13.3192	14.6923	14.2191	13.9943	14.513	13.784	13.0012	14.475	13.9934	13.2342	13.7261	14.8933	14.8729	14.0599	14.1678	15.4939	12.8288	13.8574	13.8236	14.8499	14.8737	13.7779	0.503443	0.432413	0.71594	0.0969111	0.778679	0.79726
PC(O-17:1_20:4)	17.6197	19.9991	17.3704	16.7758	16.316	14.8832	17.5099	17.6204	17.0352	17.0834	17.1307	17.6044	16.7925	17.5011	16.6512	15.5793	17.6739	16.0351	17.7609	15.5564	15.5703	17.8508	16.6621	17.486	17.6874	17.2977	17.0206	17.8369	17.2132	17.0365	17.5469	17.4972	17.1123	17.8811	17.7075	17.1358	15.8851	17.1554	16.3145	18.1359	16.2523	15.7872	-0.66981	0.169804	0.40592	-0.597799	0.0988518	0.19293
PC(O-18:0_22:5)	21.329	24.7269	22.445	21.5647	20.7872	19.0676	22.4828	22.5483	22.6193	22.5386	21.9186	22.6768	21.3477	22.1384	22.2539	21.3478	22.4479	21.5661	22.7137	20.8192	20.7266	21.595	21.6473	22.3775	21.9518	21.2532	21.3425	22.685	22.1425	22.4199	23.0185	21.9882	22.0614	22.629	22.479	22.4304	21.6312	22.3655	21.7224	23.1526	21.2984	20.5645	-0.252343	0.580324	0.82957	-0.130022	0.695552	0.8461
PC(O-18:1_20:4)	22.8277	25.541	22.2176	22.2341	20.8557	19.7768	23.227	22.4141	22.645	22.5452	21.8091	23.0723	21.8574	22.5126	21.3496	21.3715	22.4001	21.5558	22.8667	20.2299	20.3183	23.085	21.1907	22.3627	22.5648	22.0979	22.0237	23.4542	22.0307	22.4711	22.887	22.1443	22.4323	22.9678	22.768	21.6646	21.7738	22.0733	21.587	22.9558	20.9649	20.5985	-0.810823	0.126181	0.37659	-0.64116	0.0749844	0.24553
PC(O-18:2_20:2)	23.5915	26.8793	24.017	23.5127	22.4745	20.9411	24.3823	23.9718	23.9018	23.7755	23.6216	24.2517	22.9256	24.0918	23.2668	22.7007	24.3204	23.4901	24.5722	21.8508	22.31	23.9636	23.2247	24.1467	23.9012	23.16	23.1408	24.6158	23.6298	23.7414	24.2788	23.9569	23.5695	23.9481	24.1944	23.434	23.0422	24.3045	23.6683	24.7921	22.5167	22.3883	-0.385929	0.454046	0.73121	-0.248022	0.470084	0.67308
PC(O-20:0_22:5)	20.6498	24.3194	22.2465	21.1413	20.6158	18.9883	22.4013	22.5103	22.4113	22.4099	21.6836	22.6744	21.4187	21.5957	22.3728	21.206	21.9443	21.3594	23.0854	21.1621	20.9572	20.971	21.8545	22.5741	21.5018	21.4263	21.4854	22.5131	22.1855	22.2513	22.9567	22.0542	22.1063	22.8346	21.9492	22.6356	21.4038	22.0257	21.4208	23.2622	21.6741	21.0031	-0.0950816	0.831482	0.95751	-0.133179	0.670953	0.78258
PC(O-20:2_20:2)	20.7151	24.2073	21.6669	20.9272	20.3102	18.4374	22.0253	22.0774	21.7013	21.6854	21.1554	21.9302	20.5461	21.447	21.356	20.4586	21.6161	20.9481	22.2522	19.6218	19.9758	20.8608	20.7894	21.9948	21.3457	21.0898	20.9721	22.0489	21.7139	21.6043	22.2523	21.502	21.3799	21.8767	21.7745	21.5435	20.5909	21.6626	21.0042	22.4455	20.1639	20.0537	-0.377849	0.441293	0.73121	-0.339808	0.322925	0.5015
PC(O-22:0_22:5)	20.8583	24.2865	22.1446	21.5223	21.2311	19.1458	22.6468	23.0618	22.6528	22.6091	22.0557	23.2748	21.9905	21.6489	22.8184	21.4344	22.9062	21.6471	23.4618	21.6371	21.5393	21.1168	22.471	22.175	21.8819	21.908	21.8776	22.8434	22.4707	22.426	22.9801	22.315	22.7243	22.9542	21.8978	23.079	21.5538	22.4885	21.758	23.8121	22.2687	21.6268	0.0227852	0.960122	0.99169	-0.00816768	0.979861	0.96236
PC(O-22:1_20:4)	16.4391	19.581	16.8327	16.3149	15.9157	14.1876	17.6786	17.4467	17.1803	17.4764	16.4322	17.2514	16.5217	17.2089	17.2463	15.8545	17.4276	17.1346	17.6853	15.7008	16.0238	16.5326	16.9899	17.3812	17.0009	17.2958	16.2556	17.715	16.9838	17.079	17.7218	16.6702	17.0436	17.6369	17.403	17.5315	16.0995	16.9716	17.1644	17.8557	15.9732	16.0674	-0.080804	0.855776	0.96666	-0.217203	0.470419	0.65054
PC(O-22:1_22:5)	20.2784	23.5047	21.826	20.9373	20.0281	18.4717	22.1969	21.9809	21.6354	21.6208	21.1486	22.1164	20.6644	21.3138	22.8621	20.7844	21.7194	21.8446	22.7859	21.0119	21.0588	20.5218	21.9257	22.1031	21.2321	20.8243	20.851	22.2423	21.7372	21.4406	22.2583	21.472	21.5526	22.294	21.5772	22.8452	20.8988	21.7607	21.5981	22.8135	21.4512	21.0587	0.410322	0.367341	0.67417	0.176961	0.570994	0.74669
SM(d14:0_22:1)	17.1453	18.3537	16.8812	17.1077	15.1148	14.5874	17.067	17.26	16.7976	16.2705	16.0623	17.4999	16.626	16.0053	16.0231	16.8448	16.9498	15.3381	17.9699	15.201	14.7047	16.7285	16.4415	17.0446	16.7507	15.25	16.6764	17.6408	16.6091	17.2508	17.7755	16.4248	17.3635	15.9443	16.3609	15.9239	17.3757	16.895	16.2505	17.8045	16.4543	15.6819	-0.545307	0.265021	0.48782	-0.168241	0.605354	0.93161
SM(d14:1_22:0)	24.8628	26.8526	24.534	24.3747	23.4833	22.6331	25.0164	24.5655	24.4042	24.307	24.1451	24.9723	24.4823	23.8909	23.2419	23.8814	24.4632	23.4455	25.101	23.0037	22.7911	24.915	23.7638	24.5529	24.8326	24.0275	24.035	25.3752	24.3639	24.2905	24.7752	24.617	24.3659	24.985	24.0867	23.6501	24.3259	24.4218	23.3911	25.034	23.5845	22.9399	-0.782914	0.0548304	0.24051	-0.601477	0.045492	0.16062
SM(d18:1_13:0)	15.5328	18.0229	15.3627	13.9303	14.9851	12.757	13.9397	15.5273	15.6694	15.3125	14.711	14.7581	15.2149	14.1531	15.7161	14.8285	16.2978	14.8699	15.3195	14.4588	15.2192	15.8487	15.5074	15.6293	15.7506	15.124	14.6569	15.6783	15.0958	15.6303	15.4547	15.0918	14.9583	16.2802	14.0002	16.2941	15.903	15.3885	14.8552	15.4683	16.0596	14.8248	0.0521832	0.901589	0.98569	-0.0897562	0.76739	0.88346
SM(d18:1_18:1)	14.3483	16.4345	13.7484	14.8393	12.8509	7.51712	13.6903	13.5445	15.3276	13.7127	11.704	13.5602	12.1687	12.5988	14.3252	14.2921	14.264	12.3326	15.8679	13.1558	13.3673	14.6324	14.4825	13.4095	13.9366	12.25	12.4081	13.9375	12.6192	14.9352	15.4076	12.1239	12.5365	13.1167	14.0066	14.322	14.7919	14.6643	13.4769	16.2101	14.0619	13.1727	0.433401	0.555064	0.81424	0.815559	0.0887393	0.25312
SM(d18:1_19:0)	15.5688	17.869	15.0112	15.041	13.9276	11.7085	15.3771	15.6304	15.4837	15.4227	15.0792	16.1362	13.8453	14.8767	14.1636	13.7102	15.9352	14.8912	15.7677	9.74485	13.1711	15.4152	13.4276	15.732	15.6743	14.7937	15.2465	15.707	15.2915	15.5655	15.704	15.2114	15.6044	15.3225	15.2563	13.8941	14.2178	15.9297	14.707	15.5764	12.3991	13.8172	-1.05211	0.214872	0.39653	-0.809572	0.0962589	0.23653
SM(d18:1_20:0)	15.1049	17.3734	14.9123	14.8634	14.0527	12.7364	15.6138	15.3841	15.1363	15.2479	14.9479	15.9931	14.7584	15.1106	12.9547	13.9077	15.8061	13.9526	15.0904	12.4039	13.1048	15.2649	13.9866	15.2541	15.6458	14.7708	15.1123	15.9744	14.8551	15.0888	15.5169	15.3078	15.4394	15.1379	15.202	13.6311	14.1536	15.5967	13.8566	15.2613	13.3203	12.9495	-1.04517	0.062959	0.20584	-0.934757	0.0337686	0.14834
SM(d18:1_22:1)	17.0267	19.7283	17.2575	17.2455	15.6332	14.8786	18.166	17.4548	16.9578	16.8724	16.8455	18.2834	16.708	17.0132	15.8301	16.1622	17.5139	16.6281	17.4342	15.8811	15.4209	17.1485	16.1976	17.5702	17.7087	17.0987	16.5441	18.0262	17.1543	16.6205	17.789	17.0733	17.0435	17.8196	17.6264	15.6084	16.6513	17.0791	16.4483	18.0644	16.1208	15.6331	-0.672798	0.134684	0.39983	-0.560971	0.139656	0.27954
SM(d18:1_23:0)	18.9599	21.0955	18.6927	18.9218	17.2461	16.1869	19.0794	18.9878	18.6264	18.6002	17.941	19.4901	18.3961	19.3949	15.9828	16.9721	18.1855	17.7406	18.8641	16.5752	15.9823	18.9373	17.0941	18.7453	19.138	17.507	19.2854	19.9554	18.4402	18.531	19.8307	18.538	18.7932	19.0583	18.7359	16.9592	16.5543	19.6757	18.2539	19.0041	16.8031	16.8559	-1.17042	0.0547812	0.19383	-0.902714	0.0873428	0.24026
SM(d18:1_24:2)	18.2607	21.3196	18.5842	18.2145	17.2459	15.9454	16.5423	18.5891	18.2554	18.1502	18.1921	18.8049	19.3874	17.8523	17.9602	16.1111	18.3245	17.9512	19.5151	17.8435	17.2622	19.0001	18.2333	18.5622	18.3662	17.7403	17.756	19.0567	18.4362	18.1852	18.5388	17.9667	18.3141	19.041	18.5647	18.2135	18.2289	18.1616	17.8257	19.3492	18.2132	17.2918	-0.416088	0.41188	0.70914	-0.168664	0.498178	0.67562
SM(d18:2_19:0)	14.0831	16.5952	14.4614	14.3729	13.3021	10.6417	14.5819	14.3096	14.1155	13.9488	14.1003	15.3054	12.546	13.8652	12.2925	13.942	14.3508	13.563	14.9111	13.2319	12.872	14.2759	13.7332	14.4623	14.7271	14.0701	14.0076	14.9753	14.3219	14.1895	14.6547	14.2141	14.8775	14.5259	14.3627	11.4544	14.185	14.8199	13.4542	15.0892	13.3662	12.7078	-0.399442	0.419858	0.72436	-0.707403	0.14386	0.23898
SM(d18:2_24:2)	22.2076	22.6988	19.0775	-6.48223	20.8417	20.9576	11.0201	20.9398	22.1412	21.2468	17.4342	19.9731	-26.1677	18.5161	20.7055	16.8754	21.0596	21.4949	22.3905	15.6369	20.6126	20.2213	21.0189	22.08	18.358	21.5628	21.4356	20.0398	21.7215	19.7486	19.8297	20.1939	21.8452	21.3452	19.9811	20.5183	19.4654	18.8275	19.4223	20.5529	18.3817	20.5473	5.36232	0.214177	0.71162	-1.01107	0.0271871	0.22007
SM(d32:1)	23.6111	25.9833	23.7693	24.0384	22.5167	20.7827	24.0028	23.9317	23.7441	24.0537	23.549	24.9861	22.9852	23.5065	23.3065	22.9639	24.3054	22.8103	24.7684	22.8601	22.8311	23.6847	23.8936	23.7987	24.3038	23.3358	23.1647	24.2766	23.6076	23.6587	24.1985	23.8654	24.4038	23.5376	23.8243	23.5195	23.4645	23.977	23.1113	24.9187	23.5471	22.8449	-0.269751	0.53528	0.79823	-0.174442	0.493572	0.59078
SM(d34:1)	26.9941	29.144	26.824	26.6351	26.1407	25.036	26.9563	26.7734	26.6094	26.6228	26.3922	27.1817	26.988	26.2787	26.4574	26.2352	27.073	26.5769	27.4314	26.0793	25.7533	27.0728	26.7725	26.8054	27.0119	26.568	26.1919	27.2667	26.3223	26.52	26.8526	26.5545	26.5197	27.341	26.5927	26.6821	26.7686	26.9481	26.6552	27.4526	26.668	26.1476	-0.306481	0.339617	0.65238	-0.0144351	0.930222	0.99826
SM(d34:2)	25.0283	27.1413	24.9553	24.4155	23.898	21.8373	24.8408	24.8376	24.6055	24.8168	24.21	25.0271	24.8288	24.3985	24.3605	24.4445	25.4863	24.588	25.5715	23.972	23.6664	25.0872	24.7523	25.0576	24.9032	24.5452	24.3788	25.2538	24.4517	24.3325	25.0977	24.5081	24.4781	25.3747	24.7288	24.6263	24.9896	25.1105	24.718	25.5174	24.5476	23.9464	-0.0884358	0.824364	0.95293	-0.0131584	0.946065	0.98938
SM(d36:0)	21.9186	22.6891	20.8487	21.3079	18.2277	17.546	21.867	19.9989	21.9294	21.9302	19.3883	20.8901	20.1288	19.8143	20.6954	21.7713	21.673	19.5932	23.2154	20.1574	20.5345	22.0444	21.4448	20.9148	21.7396	19.038	20.1149	22.2549	19.6647	21.7942	22.3289	19.9905	20.6159	20.8001	20.3049	20.9867	22.3084	21.6012	19.6075	23.3166	21.0029	20.8877	0.264852	0.668198	0.85933	0.27155	0.598086	0.8492
SM(d36:1)	19.7035	21.7103	18.9982	19.2286	23.5341	22.7149	19.71	19.8163	19.3083	19.5228	24.2257	19.7546	19.8792	23.9475	17.7947	23.9753	19.1287	23.5177	19.9479	23.0584	17.9022	25.0359	17.9519	17.9502	19.843	19.2341	19.0782	25.4246	19.6795	24.3765	19.8923	19.1926	19.3796	25.0771	24.1505	18.9596	19.2441	19.5786	18.3108	25.1287	18.3705	18.0979	0.535461	0.632049	0.80605	-0.701872	0.587285	0.72946
SM(d36:2)	23.3702	25.6306	22.9442	23.0808	22.2777	21.6898	23.4366	23.2898	23.115	23.0213	22.952	23.2966	23.2447	22.3145	21.7758	22.527	23.3659	21.8489	23.2078	21.2146	20.9266	23.324	21.7695	22.926	23.4319	22.6785	22.6111	23.7832	23.0215	22.8732	23.3734	23.1392	22.6598	23.7976	22.5548	22.053	22.9432	23.0439	21.9016	23.3363	21.912	21.2861	-1.03308	0.0193294	0.13227	-0.651035	0.0447052	0.21287
SM(d38:1)	24.5937	27.0647	24.6186	24.7163	23.6492	22.0392	24.9057	24.7894	24.5655	24.5928	24.2626	25.3159	24.3983	24.1177	22.7926	23.5457	24.4124	23.7824	25.1083	22.529	22.5878	24.7154	23.5918	24.757	25.2283	24.3154	24.0066	25.2725	24.5511	24.4978	24.8831	24.6465	24.8467	24.8892	24.4418	23.1804	23.8025	24.6491	23.6948	25.2031	23.185	22.9147	-0.968353	0.0450997	0.20888	-0.746949	0.0390582	0.14834
SM(d38:2)	22.8793	25.2569	22.9019	22.5339	22.0349	20.7151	22.8142	23.0385	22.5762	22.4957	22.2925	23.1715	23.0229	22.0693	21.0478	21.683	22.4971	21.7565	23.0906	20.823	20.5081	22.8992	21.3674	22.8698	23.1297	22.5432	22.0818	23.1744	22.8433	22.336	22.7833	22.7291	22.4899	23.4955	22.1292	21.5373	22.2284	22.6616	21.7198	23.0951	21.2725	20.6335	-1.06431	0.0197422	0.14852	-0.762816	0.0340705	0.15944
SM(d40:1)	26.1324	28.4865	25.7922	25.8005	24.7943	23.344	26.2126	25.9063	25.7541	25.7465	25.1966	26.355	25.6889	25.4323	24.1956	24.5314	26.0708	25.161	26.3207	23.7834	23.9219	26.18	24.8347	25.9014	26.1613	25.3904	25.5532	26.3384	25.6011	25.6234	26.0179	25.5065	25.7457	26.384	25.8465	24.3203	24.9965	25.8571	25.236	26.3287	24.4523	24.1083	-0.858236	0.0819154	0.28903	-0.644328	0.0679643	0.20122
SM(d40:2)	25.2518	27.6671	25.2936	25.2101	24.3541	22.687	25.4789	25.5363	25.0026	25.162	24.7808	25.8976	25.0487	24.9186	23.9202	24.2783	25.1879	24.4402	25.93	23.5099	23.4376	25.3369	24.4095	25.3568	25.5846	25.0748	24.7684	25.7729	25.1397	25.0235	25.4645	25.2144	25.3203	25.7096	25.2228	24.2218	24.7186	25.3346	24.4058	25.9528	24.1666	23.692	-0.729534	0.105213	0.33734	-0.529929	0.0925577	0.22717
SM(d41:2)	24.1512	26.6337	24.146	24.1688	22.9004	21.4046	24.6484	24.6908	24.2329	24.3646	23.7788	25.1487	23.7846	24.0599	22.6556	23.1763	24.2055	23.1699	24.8929	22.4982	22.2466	24.2709	23.139	24.3741	24.5003	23.8582	23.8558	24.8542	24.302	24.1722	24.8472	24.1817	24.6057	24.5766	24.4667	23.0109	23.406	24.2913	23.0624	25.0148	23.1159	22.3525	-0.79485	0.10674	0.34149	-0.682068	0.077516	0.20122
SM(d42:1)	25.6641	27.9528	24.9844	25.1897	23.7365	22.2142	25.7559	25.3596	25.2121	25.2894	24.3594	25.8226	25.347	25.2194	23.5207	23.7639	26.3265	24.6119	26.0261	22.7174	22.8465	25.6011	23.8536	25.1428	25.443	24.4593	25.1485	26.0978	24.7218	25.0403	25.6082	24.835	25.2178	25.9792	25.3358	24.0682	24.0059	25.659	24.8359	26.1226	23.3719	23.1907	-0.766163	0.228818	0.44076	-0.591528	0.188006	0.45832
SM(d42:2)	26.7978	28.8878	26.5707	26.4005	25.5875	24.083	27.1453	26.7763	26.6276	26.5884	26.1352	27.2444	26.8985	26.1008	26.4117	26.5692	27.0462	26.0235	27.9895	26.2325	25.8828	26.8726	26.7777	26.6182	26.7708	26.1421	26.3866	27.3549	26.3856	26.5223	26.9341	26.4244	26.6576	27.5599	26.4562	26.498	26.9724	26.8328	26.0636	28.1095	26.8907	26.067	-0.0635802	0.870478	0.97555	0.0126414	0.961652	0.99826
SPH(d18:1)	14.9832	12.6848	14.5395	15.3471	15.02	14.2826	14.421	15.4893	15.0932	15.0967	14.7136	14.6472	15.0359	14.4979	14.5464	14.9215	14.9245	14.8017	16.5247	15.3391	15.5311	14.0973	14.3586	14.4449	14.2752	14.1908	13.7874	14.1538	14.0976	15.3614	14.3549	14.124	14.0913	14.3389	14.1782	14.823	14.6602	14.6457	14.6022	15.1595	15.4252	15.3057	0.416325	0.192398	0.42298	0.567185	0.00725078	0.13801
SPH(d20:1)	14.3802	12.2949	13.8152	14.7989	14.5934	13.9242	13.7223	14.9615	14.6127	14.4584	13.9373	14.4315	15.0873	14.4418	13.9375	14.0427	14.3034	14.1986	15.8162	14.0339	14.4911	13.4264	13.3059	13.6851	13.822	14.0529	13.2064	13.6351	14.0258	13.3304	14.1053	13.5229	11.5278	14.4171	13.9982	13.7603	14.4162	14.1703	13.9335	14.264	14.1403	13.9144	0.176024	0.55624	0.79281	0.531325	0.0226464	0.18411
TAG(12:0_12:0_12:0)	18.9893	17.9707	15.2054	14.9445	16.2108	12.7989	14.947	18.2735	15.546	15.5935	16.4855	17.7501	16.302	15.4728	15.2789	15.3048	15.5963	14.5786	16.7988	16.3167	19.1829	14.8453	19.4809	15.5762	15.8423	15.675	14.9155	15.9886	14.8234	15.5097	16.0196	15.705	15.2484	15.9588	16.0339	16.0926	15.5556	15.3493	15.4296	16.9968	16.7611	19.048	-0.16589	0.812592	0.94947	0.593824	0.291804	0.58847
TAG(12:0_12:0_14:0)	18.7791	18.8861	15.403	16.2354	15.8288	13.4166	15.096	17.9822	15.675	15.6995	16.4805	17.7622	16.5803	15.7142	15.76	15.4601	15.7193	15.3099	17.8198	16.7152	19.3797	15.1711	19.5263	15.8806	17.0469	15.8604	15.24	16.0611	15.0266	15.7512	16.1592	16.1075	15.6233	16.0538	16.476	16.5065	15.6377	15.6295	15.9098	17.8321	16.9975	19.2526	0.0367271	0.956692	0.99169	0.66421	0.24138	0.52524
TAG(12:0_12:0_18:1)	17.9378	20.8836	15.1495	18.9345	15.2961	13.5955	15.3718	16.788	16.4599	15.9638	16.2593	17.6383	16.9594	17.0978	17.7348	15.9631	16.9652	16.3054	19.7649	18.4982	21.2758	15.4394	21.4573	16.7682	19.8145	15.0195	15.3104	15.9113	15.0564	15.7289	15.6667	16.9214	16.2329	15.3012	17.7488	18.4158	16.5641	17.0488	16.9784	19.8659	19.0282	21.125	1.24011	0.152453	0.37659	1.83702	0.0304114	0.22717
TAG(12:0_12:0_18:2)	16.0838	19.1987	14.4566	17.2218	14.1125	13.2007	15.0706	15.3121	15.9277	15.6966	15.2322	16.1072	15.6628	16.0026	17.2389	14.9777	16.1117	15.4653	17.8877	17.2125	20.2298	14.5949	20.3935	15.897	18.1475	14.1769	14.8668	15.2746	14.1218	15.1199	15.0714	15.8157	14.9029	14.6166	16.189	17.8003	15.3893	15.9248	15.8167	18.1167	17.48	19.97	1.25359	0.102986	0.2852	1.47051	0.0616025	0.29404
TAG(14:0_14:0_16:0)	20.2802	23.122	17.7221	21.0422	17.2485	15.7878	17.5262	18.6676	18.3433	17.846	18.929	20.1365	19.2557	19.2474	19.9064	18.7473	20.3005	18.8612	22.239	19.5305	21.5814	18.8163	21.826	18.7907	21.9489	18.1051	17.7825	18.2637	17.2963	17.8415	17.8978	19.3442	18.8737	18.2628	19.497	20.2429	19.1075	20.2187	19.087	22.1873	19.8998	21.5634	1.13579	0.116816	0.37659	1.3755	0.0259166	0.21843
TAG(16:0_16:0_12:1)	14.2952	15.5031	12.0027	15.2918	12.0611	14.0977	12.4749	12.4179	13.0806	11.8909	13.8006	14.1829	12.9377	14.0258	17.3477	14.7912	15.6988	13.3613	16.3191	16.2718	15.4941	13.376	15.8538	13.4473	16.1048	12.2426	14.1522	13.4225	12.3355	6.27613	11.6829	14.2861	13.6932	12.3245	14.4035	17.7097	17.3582	15.1253	13.2532	18.194	14.1873	17.384	2.02625	0.00323874	0.040564	2.93668	0.00654172	0.14834
TAG(14:0_14:0_16:3)	17.9516	19.8685	17.825	17.1866	17.7063	15.9064	18.09	17.9254	16.4406	16.1651	17.764	18.3117	17.7295	17.2298	16.3072	17.6487	17.9175	17.5373	17.8205	17.5604	17.4124	18.3363	17.6627	17.542	17.4903	17.892	17.7213	18.3366	17.8635	17.4051	17.5099	18.1897	18.0501	18.5929	17.2293	16.4985	18.1406	18.0533	17.5156	17.8293	17.7457	17.3465	-0.176216	0.60605	0.84751	-0.346877	0.134349	0.29986
TAG(14:0_16:0_16:0)	20.9075	23.1954	18.5783	21.5793	18.3785	17.351	18.5744	18.8922	19.3387	18.7061	20.2809	20.8791	19.4429	19.8902	20.8818	20.0528	20.8553	19.4825	22.2797	20.2675	22.2135	19.5702	22.7788	19.2669	22.3188	18.7427	18.5697	18.5961	17.898	18.3336	18.4685	20.7021	19.7406	18.3844	19.9097	21.1781	20.8352	21.1239	19.5636	22.5925	20.7795	22.5212	1.04008	0.0866762	0.33055	1.5729	0.0133271	0.21287
TAG(12:0_16:0_18:1)	22.1639	25.5459	20.0973	23.6382	19.3502	17.8619	20.1548	20.896	21.0523	20.6377	21.5845	22.9358	21.1682	21.6677	22.6268	21.6685	22.7554	21.6075	24.5454	22.6967	24.5966	20.7537	24.7459	21.5372	24.3187	19.7783	19.8464	20.5948	19.6548	20.4962	20.4288	22.0089	21.5487	19.3604	21.8331	22.9116	22.047	22.786	21.7961	24.44	22.9946	24.4521	1.4562	0.0489469	0.2689	1.74813	0.00905354	0.20122
TAG(14:1_16:0_16:0)	15.9513	19.6878	14.2076	17.3577	14.1652	17.9498	20.1943	13.4048	14.5637	14.2776	16.2169	16.5088	13.6404	16.0127	16.3257	16.3631	22.7858	21.6458	24.576	16.1495	18.4662	15.725	19.0501	15.2573	17.706	19.8692	15.5456	13.4157	12.667	14.5989	14.2675	15.9254	15.5913	19.4842	16.1537	16.1263	16.8805	17.2516	15.2544	18.7028	16.3072	16.1173	3.03089	0.0502485	0.15607	0.514377	0.491874	0.8492
TAG(12:0_16:0_18:2)	21.2125	25.0232	19.6242	22.9653	18.7404	16.9452	19.7246	20.3537	20.678	20.4229	21.0284	22.2384	20.4547	21.512	21.8982	20.889	21.8626	20.955	24.054	22.0381	24.3224	19.5923	24.5291	21.5	23.7877	18.9411	19.4846	20.1039	19.0678	19.9806	20.0466	21.3118	20.6021	18.5022	21.7247	22.2056	21.3016	22.0127	21.2471	23.8108	22.5387	24.3582	1.46744	0.0547073	0.27228	1.82687	0.0105754	0.21287
TAG(14:2_16:0_16:0)	16.8537	19.1446	13.3443	18.3771	16.0891	15.3866	15.1186	18.0607	17.5408	16.1382	17.2686	17.5038	18.2737	16.7679	17.8837	19.0276	19.1285	16.8239	19.3818	16.4505	18.3728	15.0835	24.5697	16.0857	18.8554	13.2745	16.9294	17.2508	16.4703	17.4566	16.5485	17.3726	15.687	15.9415	17.5889	18.2325	19.0994	17.8082	14.7222	18.9961	16.4793	19.5961	1.12574	0.0803902	0.30687	0.774904	0.410766	0.8492
TAG(12:0_14:0_20:4)	15.5582	18.8239	12.615	17.066	13.9417	13.7809	6.5517	13.7934	16.0038	15.6953	16.3044	16.3951	12.4821	16.077	17.0677	15.6622	16.0889	16.0208	17.7612	15.763	17.7449	3.28166	18.0797	16.3702	18.0631	12.9616	14.7187	13.2098	11.6522	13.34	14.9397	16.6795	15.8399		16.288	16.9224	16.4189	16.2731	15.0057	17.5794	16.1735	17.6911	1.98384	0.0416746	0.28611	2.44933	0.0601032	0.25046
TAG(14:1_14:2_18:1)	15.8861	16.4773	12.654	18.0565	14.2233	13.3969	6.5517	14.0895	15.5498	16.4636	16.7625	16.374	12.4819	16.1671	17.8819	16.4554	15.9849	15.1229	18.2298	16.2463	17.5106	7.10672	17.7962	15.3376	18.5141	13.1241	15.3571	14.4506	14.0402	14.8818	15.025	17.2492	16.0055		15.199	16.3155	16.9164	15.918	15.1397	17.465	16.2232	17.3518	2.16392	0.0283283	0.23173	1.40874	0.139363	0.37281
TAG(16:0_16:0_16:0)	22.7145	24.8475	20.1953	22.5487	20.4374	20.1072	20.9457	20.8651	21.6938	21.0937	22.3978	22.139	21.1662	21.0859	23.0642	22.5441	23.371	21.9688	23.1617	21.8499	23.7364	21.9335	24.4559	21.0461	23.9347	20.5167	21.5852	21.3864	20.0524	21.174	21.0655	22.5686	21.3361	20.0769	21.7711	23.4185	23.3517	23.3543	21.9315	24.2629	22.7268	24.2199	0.970657	0.0591391	0.27902	1.50404	0.00700647	0.15767
TAG(14:0_16:0_18:1)	23.8382	26.6428	21.8624	24.8655	22.0542	20.862	22.2639	22.6838	23.1696	22.63	23.6495	24.4749	22.5616	23.3283	24.2149	23.7844	24.115	23.0127	25.7922	24.1246	25.9427	22.8754	26.1146	23.0061	25.4169	22.0296	22.1679	22.3864	21.9691	22.5181	22.3988	24.1665	23.2757	21.426	23.1066	24.4822	24.4595	24.382	23.0885	25.655	24.6755	25.871	1.09254	0.0670834	0.28825	1.40727	0.0152457	0.22057
TAG(16:0_16:0_16:1)	17.8808	21.4757	15.8236	19.0251	21.9906	20.8189	16.4142	18.2155	18.1715	17.6797	23.5968	19.3505	15.796	18.0224	24.153	19.2259	19.5936	22.9836	20.9431	17.4756	25.9101	16.8383	20.0658	22.9093	25.384	21.991	22.0799	17.5041	17.5288	17.5579	17.7466	19.0073	17.3853	21.3987	18.3357	24.4406	19.5706	18.682	16.2695	20.5946	24.6416	20.6034	2.09696	0.122719	0.29499	0.592493	0.649312	0.92524
TAG(14:0_16:0_18:2)	24.3886	27.3475	22.7828	25.5283	22.1311	20.7146	22.7999	23.3919	23.9067	23.5321	23.9677	24.9835	23.1588	23.9244	24.4173	24.0802	24.7227	23.6336	26.4429	24.9191	26.2853	23.3385	26.5704	24.0556	26.0494	22.4757	22.8084	23.1106	22.6701	23.3616	23.4424	24.4588	23.6289	21.8897	24.1694	24.6667	24.5129	24.853	23.7517	26.3405	25.2551	26.1813	1.06211	0.0864347	0.33202	1.28478	0.0177345	0.23898
TAG(16:0_14:1_18:1)	19.8433	19.8959	17.7954	18.4471	17.884	14.8651	15.2543	16.0018	19.0947	18.6994	19.576	24.9783	19.2834	23.9282	19.3209	20.3263	19.8608	19.2164	21.4115	19.3636	20.3138	19.0487	26.5239	16.4546	18.9959	17.1577	18.2526	17.9571	18.2676	18.4465	18.7839	20.0979	23.6232	17.6364	24.1568	19.7812	20.6335	24.8329	19.0016	21.3926	20.3366	26.1686	1.88163	0.0508198	0.27179	2.71135	0.0400779	0.21843
TAG(14:0_16:1_18:2)	22.595	26.2659	21.5638	24.1165	20.4617	18.7184	21.4529	21.8919	22.5648	22.3987	22.5379	23.4842	21.6942	22.9939	22.8508	22.2639	23.2522	22.2643	25.0533	23.3271	25.3361	21.1586	25.3597	23.1658	24.8725	20.7906	21.1658	21.556	20.9608	22.0374	22.0186	23.0295	21.935	20.0909	23.1339	23.2025	22.8091	23.2546	22.5121	25.0681	23.7737	25.2482	1.12955	0.0970108	0.34827	1.46057	0.0178675	0.24026
TAG(16:0_16:0_16:3)	16.6604	23.1675	18.5978	19.0175	18.0502	13.5269	15.7843	15.8436	19.0047	18.9181	17.2782	20.1618	15.4141	16.6521	18.4585	20.146	17.6993	16.7325	18.9951	16.733	21.2038	18.6047	21.2111	15.9569	19.1368	18.1781	18.6689	18.831	18.0629	19.1097	19.1106	17.8483	19.3226	17.7531	20.2287	18.3187	20.4827	17.8273	16.5246	21.5351	20.1549	21.1066	0.525607	0.570664	0.81064	0.92272	0.216873	0.24026
TAG(12:0_18:2_18:2)	19.4762	23.5033	18.889	21.6688	17.5394	16.5062	18.5097	18.5409	20.0038	19.8277	19.4898	20.3943	18.724	20.2719	19.9481	18.8684	19.8278	19.8444	22.191	20.6692	22.8961	17.9277	23.0338	21.1576	22.1065	17.5692	18.4791	18.9176	18.2353	19.0085	19.2191	19.7612	18.7234	16.5561	20.6221	20.671	19.2646	20.0404	20.0514	22.3097	20.7595	22.7633	1.09744	0.124508	0.3747	1.52602	0.0313771	0.29181
TAG(12:0_16:0_20:4)	18.3497	21.5229	16.0638	19.8988	16.1405	15.4989	16.0044	18.8448	19.301	18.8095	18.4737	18.6895	16.477	19.2882	19.9259	19.2491	18.9892	18.9531	20.5918	18.4333	20.2467	17.8587	20.3999	19.6238	20.4824	17.5922	18.3613	18.2826	16.979	18.8074	19.0149	19.0429	17.4845	14.1559	19.8547	19.2707	19.8411	19.3737	18.894	20.4139	18.9337	19.809	1.45394	0.0199292	0.19418	1.23459	0.0237373	0.23653
TAG(12:0_18:2_18:3)	17.2235	20.8216	15.5069	18.5553	15.5305	13.9881	15.6112	15.177	17.2107	17.0049	16.014	17.3722	14.7378	16.8299	18.045	15.9707	16.9925	17.2618	18.6986	17.6126	19.648	13.3571	19.9891	18.8652	18.5244	14.9131	16.1585	16.418	15.2916	15.8116	16.2498	17.829	15.5479	14.8871	17.4523	18.0684	17.522	16.6086	17.2067	18.9009	18.0677	19.6343	1.11289	0.101058	0.35805	1.48319	0.027325	0.25945
TAG(12:1_18:1_18:3)	17.1873	20.8067	14.5765	18.7204	15.6875	14.403	14.6479	16.1848	17.7414	17.3513	17.8056	18.1401	14.4137	17.6254	17.4809	17.6365	17.2277	16.689	18.5085	17.1233	18.8804	15.7798	18.9733	18.2274	19.8579	15.3987	16.3516	16.8691	16.16	17.2942	17.3388	18.3916	17.2818	9.19093	18.1466	18.1684	17.9741	17.4038	16.5856	19.2632	17.6187	18.5907	0.902885	0.153047	0.45774	1.26774	0.121471	0.46964
TAG(16:0_16:0_17:0)	20.4906	22.563	18.2176	20.4877	17.9607	16.1456	18.5314	18.7457	19.3824	18.9537	19.8816	20.0938	19.1459	19.0996	19.9205	20.2739	20.9126	19.2015	20.8386	19.4757	21.5178	20.0551	22.1809	19.126	21.8757	18.5144	18.8269	18.0155	18.2958	19.0119	19.133	20.2466	19.477	18.3036	20.1863	20.352	21.0689	21.1152	19.3361	21.8852	20.5941	21.8515	0.878115	0.11311	0.38641	1.33234	0.0114046	0.16062
TAG(16:0_16:0_17:1)	16.813	18.5753	14.0747	17.3796	13.9454	13.1611	14.3782	14.9532	15.3585	14.8781	15.483	16.7767	13.8718	15.8313	16.1095	15.8805	16.9649	14.2369	18.3901	15.626	17.2017	16.0547	17.2893	15.0645	18.0526	13.7984	14.5435	14.243	14.3273	15.3277	15.0963	16.0472	15.9444	13.2173	16.383	16.8013	16.5129	16.9532	14.303	18.4282	15.6217	17.1034	0.922534	0.156327	0.40592	1.20516	0.0490737	0.22717
TAG(15:1_16:0_18:1)	16.9892	19.5025	14.6452	18.1836	14.7588	14.2527	7.11568	16.5302	15.9263	13.9936	16.6698	9.16767	6.71798	17.1641	16.9262	16.9027		15.7484	19.0536	16.9515	18.5933	15.3078		15.8158	18.0862	15.7525	15.4389	15.1179	15.8464	15.6515	7.27007	17.1976	13.5271	6.98478	16.49	17.5551	17.5931	22.9428	16.5842	19.0072	9.4109	24.0433	3.14554	0.0196461	0.7029	3.62028	0.0775288	0.19226
TAG(16:0_16:0_18:0)	22.7774	25.1124	20.1687	22.2016	20.2229	18.778	20.8389	20.5441	21.316	20.907	22.7157	21.8327	20.9716	20.9052	22.2817	22.5917	23.1335	21.9261	22.0998	21.9103	23.2595	22.4004	24.3122	21.3376	24.2243	20.1598	21.3785	21.4019	20.3427	21.1317	21.1861	22.8961	21.337	20.1579	22.3133	22.4521	23.4598	23.2193	21.9514	23.846	22.8901	23.8833	0.849094	0.112864	0.39653	1.28914	0.0113475	0.17769
TAG(16:0_16:0_18:1)	26.3035	28.7642	23.8938	26.6352	24.601	24.0327	25.2258	24.8133	25.811	25.3714	25.7579	25.9844	24.9929	25.3016	26.3586	26.5942	26.8597	25.5857	27.9248	25.3963	27.6064	25.584	27.8979	24.8646	27.1919	24.4617	25.5669	25.3267	24.1648	25.2081	25.1993	26.044	24.8456	24.0096	25.209	26.637	27.1379	26.8925	25.5516	27.7204	26.6979	27.5482	0.900571	0.0868181	0.31196	1.26159	0.0105902	0.16062
TAG(16:0_16:1_18:2)	26.0403	28.5566	24.888	26.602	24.1656	23.2657	25.0334	25.2973	25.9687	25.4928	25.4857	26.2308	25.1715	25.3986	25.1985	25.7614	26.0983	25.2103	27.7133	26.0166	27.1422	25.2756	27.468	25.9067	26.9678	24.5305	25.1883	25.1799	24.7756	25.4485	25.5172	25.8852	24.8865	24.1817	25.7032	25.7072	26.2896	26.3433	25.2035	27.5483	26.6535	27.0164	0.513676	0.29562	0.58704	0.830317	0.03937	0.28204
TAG(16:1_16:1_18:2)	24.1341	27.2801	23.3396	24.7811	22.1037	20.5649	23.1412	23.5377	24.5407	24.3398	23.7512	24.577	23.3127	24.0326	23.93	23.8511	24.356	23.5276	25.8222	24.0003	25.7407	23.1614	25.7992	24.8717	25.5992	22.4074	23.2815	23.4005	22.6645	23.9745	24.1206	24.0565	22.8737	22.2334	24.3168	23.9072	24.1204	24.5764	23.6101	25.6519	24.4077	25.5866	0.607288	0.266917	0.58342	0.795683	0.0690706	0.39849
TAG(14:0_18:2_18:3)	20.5783	24.9535	20.6413	22.4516	19.1868	17.191	19.7812	20.6196	21.7648	21.5511	21.4512	21.8611	20.0097	21.4309	21.1587	20.5121	21.1458	21.0039	22.6756	20.8266	22.5719	19.4843	22.7375	22.3727	23.7133	19.1724	20.1443	20.0401	19.9306	20.9875	21.1062	21.6952	20.7959	18.8998	21.8557	21.745	20.966	21.186	20.7825	22.653	21.0647	22.4269	0.489441	0.409981	0.73121	0.732705	0.138236	0.58726
TAG(14:1_18:2_18:3)	17.2577	21.6313	17.595	20.0553	16.5809	15.4299	17.3149	17.3738	19.145	18.7203	18.7775	16.3959	17.037	18.6588	18.8823	18.0065	17.9167	17.9902	19.9911	18.396	20.2186	16.9364	19.9084	19.0693	20.7913	16.6245	17.9525	17.9366	16.7922	18.5857	18.4719	17.3231	16.4025	16.4807	19.0085	19.3579	18.7364	18.1289	18.46	18.3652	18.8589	19.7087	0.810251	0.165959	0.45041	0.883822	0.0537486	0.44631
TAG(16:0_18:0_18:0)	20.8651	23.3362	19.3798	19.7934	18.8655	16.3779	19.0467	18.9035	19.7708	19.2062	21.0073	19.9912	19.139	19.1224	19.7383	20.403	21.09	20.2321	18.688	19.4753	21.2643	20.6133	22.4695	19.8769	22.4028	18.8342	19.1999	19.4079	18.7999	19.264	19.4548	21.3644	19.5308	18.9363	21.6983	20.4951	21.5067	21.4654	20.2683	21.1242	21.4365	22.0474	0.333792	0.546453	0.80752	1.24333	0.00800146	0.15944
TAG(16:0_18:0_18:1)	25.2545	27.8038	22.9654	25.7848	22.9099	21.6474	24.0687	23.6112	24.7618	24.2606	25.2693	24.885	23.7385	24.4383	25.2226	25.7087	25.8941	24.5934	26.2663	25.148	26.3219	25.0678	26.5875	24.211	26.6584	23.1234	24.3915	24.5685	23.4489	24.3864	24.3669	25.568	24.1508	23.0455	24.9125	25.5537	26.1632	25.7477	24.5027	26.2311	25.6253	26.2671	1.06757	0.0451611	0.27923	1.04275	0.0150336	0.19389
TAG(16:0_18:1_18:2)	28.3972	30.8424	27.4257	28.3871	27.0578	26.7419	27.9397	27.6229	28.4612	28.0797	27.934	28.16	27.9768	27.8899	28.0002	28.0889	28.1731	27.6163	29.1998	27.8607	28.5245	28.1077	28.6831	28.203	28.8513	27.1136	28.179	28.246	27.2243	28.1721	28.0978	28.3102	27.4254	27.3801	27.9258	28.3137	28.7979	28.4454	27.5504	29.0226	28.3043	28.3782	0.0902199	0.782887	0.94523	0.34277	0.141617	0.43733
TAG(16:0_16:0_20:4)	23.3401	26.3093	22.6349	25.1881	21.3783	19.9127	22.5397	22.1204	22.9956	23.2375	24.0452	22.674	22.662	22.9758	23.0157	23.4466	23.2618	22.451	24.4734	23.2937	24.2381	22.9127	24.7151	22.6393	25.8511	22.9882	22.9454	22.8981	21.1731	23.1585	23.171	23.5739	22.3725	21.7991	22.9789	24.041	23.978	23.4115	20.9048	24.3706	23.6727	24.1188	0.391575	0.445118	0.75604	0.342392	0.513057	0.81745
TAG(16:0_18:2_18:3)	25.6467	28.6586	25.0915	26.0925	23.8642	22.7107	24.9164	24.898	26.6771	26.3654	25.6696	25.3797	25.1781	25.6418	26.1342	24.7192	25.6072	25.2349	26.3008	25.2354	26.0705	24.7778	26.1905	26.3337	26.905	24.2737	25.3511	25.2292	24.3286	26.0783	26.0967	26.1078	24.3297	24.2596	25.8776	26.7497	25.3413	25.6413	25.0962	26.397	25.7042	25.8154	0.14505	0.743385	0.93032	0.423103	0.202928	0.59586
TAG(16:1_18:2_18:3)	21.5142	25.1964	21.2008	23.6892	19.4277	18.5405	20.7094	20.876	23.697	23.319	23.0435	21.3246	21.072	21.7701	22.9883	20.6342	21.7881	21.7514	22.9621	21.1132	22.6884	20.5393	22.8348	23.0268	22.8746	19.4811	21.1828	21.0998	20.2508	22.409	22.4349	23.0564	21.3078	19.4348	22.4613	23.8654	21.0781	21.9458	21.2832	22.9813	21.6498	22.4059	0.145809	0.811239	0.95293	0.67556	0.186469	0.58233
TAG(14:0_18:2_20:5)	18.1602	22.607	18.7674	21.0619	17.4187	15.3042	18.4873	18.4627	18.8911	18.8747	20.0485	19.9954	18.4764	19.7772	18.9285	18.9635	18.9935	17.9111	21.1461	18.7761	21.1553	18.2299	21.2913	19.1623	21.6408	17.7767	18.0288	18.781	18.068	18.8372	19.0618	20.5223	19.024	17.8	20.2828	18.9331	19.2854	18.8921	18.6294	21.0875	19.2883	21.0039	0.490607	0.451029	0.73785	0.58116	0.257375	0.62427
TAG(16:0_18:0_19:0)	16.5143	18.7684	15.9211	15.9612	15.4285	13.1393	15.4051	15.9135	16.141	15.7347	16.3503	16.3704	16.0944	15.8201	15.8389	16.0597	16.7472	15.766	15.7634	15.2165	16.7526	16.5338	17.9043	16.2957	18.1951	15.7985	15.6246	15.8614	15.2814	15.9203	16.2506	17.1224	15.9586	16.2252	17.9753	16.5195	16.9636	17.361	16.4876	16.9051	17.3614	17.4919	0.015392	0.968115	0.99169	0.750705	0.0217702	0.20122
TAG(18:0_18:0_18:0)	19.5726	21.1507	18.5627	17.2148	17.8962	15.2088	17.5738	17.8923	18.6407	17.9977	19.4574	18.176	18.0059	17.4381	17.9264	18.1089	18.8245	18.2193	16.5781	17.0433	18.3815	18.2358	19.9667	18.6381	19.852	17.6063	17.5929	17.7664	17.4357	17.95	18.2154	19.1073	17.6731	18.073	20.106	18.8484	18.9782	19.3355	18.415	18.2581	19.9344	19.5821	-0.442662	0.353745	0.67568	0.865883	0.0188193	0.17769
TAG(18:0_18:0_18:1)	21.7586	24.6191	19.7459	22.3905	19.3078	17.6217	20.2406	20.5575	21.6738	21.2933	22.099	21.3583	20.1094	21.7389	22.8406	22.585	22.9991	22.0202	22.3117	21.7402	23.4805	21.6246	23.8176	21.1638	23.6318	19.5706	20.7269	20.7586	20.3116	21.1273	21.0318	22.5837	20.8355	19.5464	22.9058	23.4355	23.2787	22.8961	21.8699	22.6095	22.3904	23.4024	1.48179	0.0116283	0.16234	1.56163	0.00162671	0.14834
TAG(18:1_18:1_18:1)	26.1176	28.8209	25.0554	26.5829	25.0727	24.2811	25.6044	25.7536	26.821	26.3705	25.973	26.3106	25.8401	25.9897	27.2009	26.516	26.515	26.2168	27.3133	26.748	27.3763	25.6312	27.5601	25.8107	26.8667	24.9537	25.7428	25.7156	25.0161	25.8398	25.8977	26.3304	24.9967	25.1535	25.7141	27.5423	27.0547	26.4415	26.0618	27.0687	27.0756	27.2468	0.688075	0.0664791	0.31878	0.966848	0.00594237	0.15602
TAG(16:0_18:0_20:4)	21.6266	25.5982	20.8929	23.6979	21.031	19.507	21.3613	22.1026	22.3648	22.0551	22.5947	22.4146	21.8404	21.6123	22.44	23.0017	22.9618	21.2515	24.0818	23.3777	23.864	22.0325	24.5062	21.2308	23.7958	21.0225	21.8626	21.6161	21.3219	22.0637	22.2112	22.8857	21.7978	21.2599	22.3266	22.9099	23.8678	22.7042	21.1925	24.1487	23.6473	23.4428	0.740234	0.185259	0.44885	0.90639	0.0591328	0.26431
TAG(18:1_18:2_18:2)	26.1437	28.7945	25.6408	26.2115	24.6913	24.4123	25.7314	25.2743	27.6027	27.2218	25.8335	25.8486	25.8795	25.807	28.0861	25.9606	26.0659	26.449	26.7581	25.9993	26.6392	25.7261	26.8237	26.5718	26.8406	24.9951	26.2677	25.8262	25.0297	26.7015	26.6789	26.1692	24.8272	25.2708	26.0646	28.7029	26.4337	26.1407	26.2544	26.641	26.3985	26.5668	0.371727	0.386563	0.70097	0.671216	0.0889235	0.30515
TAG(16:0_18:1_20:4)	23.883	27.522	23.5649	25.1333	22.7591	22.1129	23.3733	23.3151	24.2395	23.9933	24.6661	24.3321	23.9471	23.9131	23.9347	24.982	23.8723	22.6431	25.8373	24.4055	25.5705	23.9659	25.9961	23.9411	25.543	22.9012	24.1534	23.593	22.6442	24.0422	24.1154	25.0801	23.5785	23.4248	23.8425	24.3391	25.5759	24.2879	22.8607	25.7351	24.8394	25.6001	0.330061	0.530827	0.78349	0.559779	0.228108	0.49541
TAG(18:2_18:2_18:2)	25.5389	27.8464	24.6434	25.239	23.1559	22.813	24.3144	24.1758	27.8333	27.4888	24.5792	24.6133	24.8835	24.9405	28.4963	24.2531	24.9756	25.7633	25.4993	24.3225	25.3978	24.1828	25.728	25.9314	25.8422	23.507	25.4294	24.6482	23.5226	26.6103	26.5063	25.1142	23.4302	23.7632	25.2523	29.0621	24.722	24.8971	25.1453	25.3843	25.0094	25.1749	0.292595	0.661151	0.8536	0.641256	0.303298	0.58726
TAG(16:0_18:2_20:4)	24.3049	27.9927	23.8816	25.4525	23.0305	22.5155	24.093	23.8415	25.2821	25.0325	25.3387	24.7527	24.1435	24.5377	23.9749	25.08	24.7999	23.3098	26.1142	24.3962	25.3836	24.6489	25.8015	24.7576	26.0339	23.4115	24.8289	24.4741	23.4772	25.0162	25.0658	25.6332	23.9174	24.0277	24.7402	24.37	25.5842	24.7857	23.3584	26.0242	24.7083	25.4777	0.110168	0.822019	0.95293	0.181557	0.633787	0.88367
TAG(18:2_18:2_18:3)	22.0217	26.1775	22.1689	24.1842	21.1056	19.1443	22.4979	22.1391	26.5359	26.2254	23.8366	23.4463	22.4605	22.9934	27.2924	23.042	22.9149	23.3829	24.0347	22.028	23.4555	22.378	23.7049	23.4994	24.8788	21.4733	22.4706	22.8523	21.7348	24.6123	24.9504	24.2211	22.6533	22.2296	23.3587	28.0076	23.4375	22.9758	22.5473	23.888	22.3434	23.2812	0.416528	0.617343	0.83969	0.525423	0.478793	0.72946
TAG(16:0_18:2_20:5)	22.5065	26.184	21.8862	24.0148	20.4719	19.511	22.6253	21.5088	22.1528	21.5711	21.5926	21.5885	22.2293	22.8953	27.2896	22.619	22.874	23.5633	23.6039	20.5138	23.8997	22.3159	23.9987	23.1127	24.5371	20.9316	22.1117	22.8432	21.1207	23.1599	25.2517	23.8454	20.6582	22.0777	23.2823	28.0174	23.372	22.9456	23.0565	23.5304	21.1964	23.856	1.26558	0.138984	0.33055	0.890576	0.281337	0.504
TAG(18:2_18:3_18:3)	19.6688	21.9161	17.6978	18.7225	15.7447	16.3624	17.7086	16.2265	8.04079	22.5524	18.9691	18.6022	17.7005	18.6495	18.7084	17.1523	17.6857	19.3952	19.0067	17.8762	19.4477	16.6397	19.5118	19.9358	19.2246	17.3077	19.0964	18.0126	16.9899	20.8615	20.914	19.5148	17.2983	17.1615	18.9524	14.6873	17.5611	17.8254	18.2948	18.8987	18.4316	19.2202	0.804644	0.444731	0.77184	-0.667492	0.326359	0.44789
TAG(14:0_18:2_22:6)	18.4886	22.4452	18.1761	20.6365	16.6693	15.5422	18.7376	18.1061	19.4195	19.0122	20.5575	19.6232	18.2706	19.1835	23.9506	18.7138	19.1346	17.5215	21.9208	18.3991	21.3357	18.1334	21.4594	19.5265	21.2629	17.0037	17.9774	19.0502	17.56	19.1404	19.3653	20.5981	18.9764	17.4093	19.7454	25.0341	19.0707	19.1571	17.3342	21.3215	18.9764	21.1674	1.12114	0.239488	0.43606	1.19026	0.220521	0.46022
TAG(16:0_18:1_22:0)	18.2745	21.4727	17.4585	19.277	16.7986	15.5073	16.7664	17.7213	20.6401	20.2152	18.5606	18.104	17.9477	19.4405	22.1568	18.5233	20.2522	19.1117	18.7481	17.755	19.4966	18.1052	19.8178	19.2679	20.7566	17.0781	18.2855	17.3597	17.0159	19.7222	19.4688	19.0112	17.3883	17.0158	20.6655	22.8588	19.0957	20.1449	19.099	18.9887	18.501	19.557	1.07059	0.122869	0.36903	1.37975	0.0389568	0.23653
TAG(18:0_18:1_20:0)	16.5184	18.7306	15.427	16.2407	15.4282	12.5896	12.8739	16.4594	13.7767	5.98985	15.753	17.2296	14.9584	17.2486	13.9486	13.5245	16.6203	16.7396	15.5951	14.6467	15.8459	17.2237	15.3717	16.0504	17.5119	15.7546	14.9456	14.1518	16.8611	14.2657	14.6908	16.5854	16.606	15.3077	18.1523	7.89038	13.9117	16.5608	17.1799	14.8916	15.7128	15.2663	0.753839	0.458539	0.76576	-0.848616	0.483414	0.66975
TAG(18:1_18:1_20:0)	20.1923	23.0773	19.1212	21.1669	18.6885	17.09	19.1673	19.4114	22.5335	22.0939	20.4081	20.3209	19.6376	20.5878	23.939	21.4447	21.7424	21.4533	21.8914	20.7929	22.2899	20.0454	22.5677	20.5825	22.2885	19.0398	20.1384	19.6909	19.3098	21.5512	21.3832	20.9698	19.7887	19.1213	21.4805	24.6051	22.0318	21.7015	21.2713	21.9353	21.3925	22.1389	1.54391	0.017106	0.16234	1.57136	0.0062209	0.15163
TAG(18:1_18:1_20:1)	21.5924	24.4657	20.7959	22.2161	20.7475	18.8848	21.155	21.3594	23.1058	22.6941	21.8998	22.1075	21.7096	21.6119	23.9471	22.9274	22.6753	22.3865	23.5942	22.5909	23.5389	21.524	23.7469	21.8274	22.883	20.9973	21.6365	21.592	21.3078	22.3832	22.381	22.1892	21.4452	21.1893	21.9799	24.5973	23.3411	22.6182	22.3975	23.444	23.0256	23.4518	1.16027	0.0197902	0.1732	1.17591	0.00499884	0.14834
TAG(18:1_18:2_20:1)	21.8188	24.8899	21.2044	22.7858	20.8784	19.6836	21.5447	21.6321	23.1046	22.7226	22.3481	22.4174	21.7099	21.9029	23.767	22.9249	22.621	22.1517	23.6966	22.7675	23.7193	21.5411	24.0303	22.2524	23.2535	20.9828	21.7676	21.7645	21.3062	22.1062	22.1495	22.8267	21.4329	21.3149	21.8777	24.4027	23.4495	22.6451	21.9824	23.5539	23.2056	23.6702	0.88693	0.0535586	0.28242	1.04233	0.0176906	0.17564
TAG(18:0_18:0_20:4)	19.839	23.364	18.2675	20.4244	18.6998	16.8947	19.2595	19.3164	20.0927	19.8409	20.7623	20.1684	19.4081	19.8315	19.615	20.9113	20.6119	18.7959	21.4736	20.4695	22.0668	20.134	21.7657	18.9814	21.5944	18.5842	20.1047	19.8232	19.1786	20.0391	20.2036	21.1977	19.5228	19.4083	20.5634	19.6084	21.4124	20.7366	18.9763	21.4535	20.9819	21.6247	0.753641	0.19198	0.45436	0.628296	0.163041	0.42582
TAG(16:0_18:1_22:4)	24.3259	27.1065	23.0416	24.1644	22.6132	22.1762	23.7156	23.6876	24.2604	23.8857	24.4404	24.1093	23.7567	23.6921	22.7974	24.7598	24.2307	22.5945	25.4677	24.2107	25.6497	23.8763	25.6383	23.8996	24.9696	22.8154	24.7079	24.5154	23.4176	24.0648	24.2327	24.6985	24.0988	23.2546	24.587	23.1226	25.3705	24.6142	22.6503	25.5313	24.7861	25.3811	0.230435	0.659356	0.85031	0.336968	0.452274	0.70193
TAG(16:0_18:1_22:5)	24.402	27.7352	23.8195	25.2204	23.2391	22.7476	24.0835	23.7978	25.2266	24.8489	24.7545	24.494	24.3257	24.4393	24.1834	25.2352	24.5135	23.6435	26.069	24.4164	25.887	24.2877	26.0462	24.5445	25.7192	23.4858	24.6088	24.311	23.4859	24.8591	24.8814	25.2006	23.7856	23.94	24.4883	24.5858	25.783	24.5933	23.6224	25.8328	24.7872	25.781	0.283431	0.53667	0.79199	0.38377	0.299719	0.58847
TAG(18:1_18:2_20:4)	24.2449	27.5096	23.8266	24.9925	22.9896	22.1559	24.1596	23.7761	25.2399	24.9071	24.7589	24.527	24.2497	24.5011	23.651	24.7643	24.5176	23.3515	25.5718	23.8123	24.9902	24.2594	25.2181	24.5381	25.5765	23.302	24.6905	24.5086	23.3172	24.9365	25.0136	25.1178	23.7414	24.1178	24.6306	24.0496	25.1588	24.5039	23.5715	25.4316	24.0412	24.8962	-0.0155805	0.971931	0.99192	0.0479186	0.873942	0.97043
TAG(16:0_18:1_22:6)	23.1669	25.5061	21.8857	23.5839	21.4776	20.9745	23.579	22.2525	22.8912	22.5157	23.5706	23.4855	22.4891	22.303	21.7299	23.423	22.7124	21.2591	24.8424	22.295	24.3116	23.0003	24.5543	22.6361	24.159	21.428	23.035	23.5473	21.6591	22.6246	22.6223	23.9217	22.5996	21.9375	22.6978	21.911	23.9307	22.913	21.0477	24.7902	22.7989	24.1537	-0.0156985	0.977411	0.99202	0.128493	0.804169	0.93946
TAG(18:1_18:2_20:5)	21.9055	25.9776	22.1687	23.3124	21.123	20.0319	22.5879	21.8281	23.4709	23.4579	23.2426	22.6919	22.2734	22.8564	21.5688	22.6964	22.6166	21.7176	23.3643	21.5069	22.7451	22.4704	22.9228	23.0192	23.3642	21.6339	22.9702	22.8218	21.4849	23.4175	23.6751	23.5018	22.1969	22.4246	23.2208	22.0818	23.1125	22.718	21.9383	23.2577	22.0184	22.8058	-0.236892	0.614188	0.85186	-0.117623	0.673695	0.84513
TAG(16:1_18:2_22:6)	20.0801	23.782	19.8276	21.7186	18.4054	17.1787	20.1022	19.3722	21.2429	21.1052	22.1162	21.0962	20.0463	20.6208	20.3805	20.3257	20.2336	18.1292	22.322	19.365	22.0016	19.7786	21.841	20.4332	22.3916	16.1276	20.2523	20.675	19.7744	20.922	21.181	22.5006	20.4058	20.0781	21.0564	20.1087	20.6981	20.2061	18.4483	22.4933	19.8807	21.8791	-0.0448923	0.946876	0.99169	0.107023	0.866119	0.99119
TAG(18:2_18:2_22:6)	20.2701	23.8113	20.3131	21.7859	18.881	18.1627	21.2573	19.9568	21.8022	21.5697	21.9636	21.4816	20.4889	20.972	20.0803	20.8101	20.7757	19.4496	22.3283	19.4783	21.3752	20.6334	21.6318	21.2266	22.4251	19.2908	21.2014	21.5738	19.6821	21.4726	21.8155	22.4779	20.9506	20.83	21.4214	20.3778	21.0836	20.9074	19.4016	22.308	19.9068	21.2194	-0.244721	0.650031	0.8536	-0.341852	0.421242	0.59078
TAG(18:2_18:3_22:6)	17.2862	20.9562	17.9741	19.2572	16.374	15.4069	18.6842	17.0283	18.8183	18.857	19.7553	19.192	17.8721	18.7663	17.3503	17.8448	17.5329	16.2741	20.1338	16.7894	18.4485	17.6768	19.3679	18.5897	19.9451	16.7149	18.0282	18.9943	17.0135	18.7457	18.9874	20.2399	18.9108	18.3016	19.4607	17.7823	18.2369	17.5374	16.4558	19.9719	17.2302	18.2315	-0.373812	0.538909	0.78756	-0.464794	0.366624	0.5372
TAG(18:0_18:2_22:0)	18.4666	21.5278	17.9892	19.5131	17.5254	16.1478	17.4082	18.4593	22.0815	21.6408	18.8485	18.6109	18.4431	19.6404	23.5333	19.0298	20.5791	19.9893	19.6993	18.4883	19.8836	18.1992	20.112	19.6352	20.8056	17.8088	19.0594	17.9429	17.5166	20.9718	20.8146	19.3524	18.0819	17.677	20.6726	24.2745	19.5446	20.563	19.7106	19.5822	19.0902	19.8876	1.13138	0.139824	0.37659	1.34047	0.0729891	0.2821
TAG(18:1_18:2_22:0)	18.8028	21.4091	18.0858	19.329	17.6934	16.8045	17.7688	17.9954	22.2922	21.8062	18.8321	18.8779	18.602	19.3994	23.6765	19.8286	20.4336	20.313	20.3693	19.4254	20.6562	18.4977	20.9574	19.6993	20.5207	17.9252	19.4408	18.5125	18.0173	21.084	20.9578	19.4032	18.2812	18.2524	20.2481	24.3847	20.4773	20.4433	19.9494	20.4107	20.0046	20.5585	1.41282	0.0508161	0.23173	1.45962	0.0339778	0.21623
TAG(18:1_18:1_22:1)	15.3784	16.621	18.1952	14.2114	17.8111	11.594	15.1435	14.9414	15.5133	16.612	15.2346	15.8096	15.74	15.0258	15.0239	15.5166	20.5193	20.3699	16.4264	19.5117	15.4539	15.9378	15.3614	14.7812	16.4158	14.578	15.3475	12.439	15.0094	13.8151	16.1183	16.1411	15.236	15.7161	20.3817	16.9684	15.9167	16.1107	13.5524	16.436	15.1513	14.9565	1.63052	0.125365	0.27952	1.0383	0.206942	0.21653
TAG(18:2_18:2_22:0)	19.192	21.5278	18.1291	19.1006	17.8467	16.6339	18.2851	18.4277	22.5775	22.2084	19.1144	19.1875	18.949	18.9314	23.824	19.8575	19.7204	19.9683	20.6111	19.5514	20.5276	18.7062	20.7581	19.1692	20.1056	17.938	19.5552	18.6972	18.3743	21.0643	21.0436	19.7082	18.3178	18.6479	19.4459	24.6771	20.2727	19.7064	19.4403	20.4831	19.9795	20.5337	1.05246	0.16063	0.40049	1.17613	0.111196	0.31189
TAG(18:1_18:2_22:1)	15.8405	18.9385	15.5921	16.4845	15.3712	13.928	14.9364	17.6652	17.6608	16.3756	16.2241	16.0804	15.4547	16.3509	17.1978	15.7628	17.5971	15.9714	16.3502	15.0677	16.2998	17.0695	16.875	16.5469	17.9257	15.4198	16.4864	14.9441	15.4003	16.3371	17.0643	16.734	15.3676	16.9868	17.2367	17.1277	16.1789	16.9142	15.5623	16.8753	16.0708	16.4805	0.128388	0.782099	0.94265	0.159067	0.622338	0.81482
TAG(18:1_18:3_22:1)	15.5888	18.228	14.4817	13.3743	14.2616	12.4855	14.7104	13.775	15.7529	14.347	16.0194	15.5875	16.1719	14.316	14.3948	15.5418	16.1334	13.4304	15.8915	13.0175	15.7008	15.893	15.7814	14.0589	14.7797	13.1325	16.823	15.8138	15.7568	14.9207	15.3346	16.8843	15.4264	17.1371	15.119	15.8807	16.0368	14.2785	13.4587	15.831	14.6991	15.1395	-0.180104	0.76127	0.92138	-0.463233	0.310729	0.47486
TAG(18:0_18:1_22:5)	21.1407	24.6711	20.6824	22.4044	20.1789	18.6944	21.1203	21.0997	22.202	21.8691	22.17	21.8142	21.1614	21.5449	21.8196	23.0563	22.1955	21.0008	23.7536	21.7748	23.3489	21.1279	23.4874	21.5993	23.0339	20.428	21.4145	21.424	20.8643	22.0451	22.0716	22.5779	21.3026	20.9591	21.8532	22.1432	23.4429	22.2285	21.0021	23.6764	22.3039	23.2957	0.83421	0.121202	0.37659	0.775118	0.0758609	0.29963
TAG(18:1_18:1_22:5)	20.0403	22.5734	19.5454	20.9426	19.1521	18.6645	20.708	19.9786	20.2565	20.0356	21.3857	21.1251	19.994	20.0223	19.706	21.1092	20.2399	18.9198	21.8924	20.5345	21.7615	20.2438	22.0117	20.1119	20.9048	19.2571	20.3878	20.8214	19.7759	20.3868	20.3927	21.7643	20.6225	19.852	20.1268	19.4913	21.6864	20.538	18.7304	21.5277	20.8752	21.6522	0.18461	0.693301	0.86488	0.075979	0.864786	0.97043
TAG(18:1_18:1_22:6)	21.4774	24.5333	21.0378	22.331	20.3974	19.8266	22.3099	21.0569	22.0576	21.7261	22.6981	22.5004	21.4971	21.2648	20.5567	22.6203	21.753	20.1834	23.5169	21.6962	23.3536	21.8448	23.4961	21.4905	22.8258	20.5887	22.0469	22.4798	20.8913	21.8548	22.004	23.0188	21.8375	21.4699	21.5426	20.8675	23.1172	21.9134	20.1658	23.3061	22.0571	23.2143	0.0642835	0.907088	0.98483	0.03463	0.942077	0.96344
TAG(18:1_18:2_22:5)	20.4126	24.1286	20.5961	21.7687	19.4601	18.4806	20.5206	19.9867	21.8527	21.4722	21.7202	20.473	21.0044	21.2016	20.6624	21.5031	21.1018	20.3081	22.4592	20.0847	21.8506	20.4012	22.2212	21.4861	22.4219	19.9765	21.0592	20.4854	19.9192	21.4269	21.6295	22.0679	20.6899	20.6008	21.3112	21.0549	21.9922	21.0959	20.3599	22.3632	20.4174	21.848	0.232871	0.6277	0.85186	0.198736	0.573167	0.86429
TAG(18:1_18:2_22:6)	21.8149	24.8612	21.4444	22.7161	20.5286	19.866	22.706	21.4451	22.2987	22.0511	23.0763	22.7051	21.9217	21.678	20.7628	22.6433	22.0526	20.497	23.7857	21.5066	23.1965	22.002	23.4997	21.968	23.1313	20.6931	22.413	22.8883	21.1387	22.389	22.5091	23.4075	22.2118	21.9115	22.035	20.6895	23.0532	22.1418	20.3722	23.6771	21.7287	23.0426	-0.095074	0.859742	0.96623	-0.227704	0.636215	0.72935
TAG(18:2_18:2_22:5)	17.8927	22.4667	18.0424	18.993	17.0065	15.8563	18.4847	17.0045	20.3514	19.8604	19.18	19.1631	18.5384	19.1184	18.3911	18.095	18.5926	18.4683	19.2223	16.5841	18.742	17.6089	19.1144	19.836	19.6593	16.9311	18.7708	18.6341	18.2013	19.0925	20.3653	19.2156	16.0127	18.7393	19.6771	17.8807	19.6009	19.0689	18.755	18.9816	17.3096	18.4436	-0.278282	0.61812	0.85186	0.0853406	0.848478	0.94923
TAG(18:1_20:4_22:5)	18.1831	21.808	18.1181	19.5116	17.5	16.2638	18.6748	18.097	18.9432	18.7322	19.8547	19.3221	18.4373	18.6008	17.3663	19.5066	18.6079	16.9569	20.3074	17.8745	19.8035	18.5012	19.8252	18.4438	19.9521	17.6373	18.86	19.0026	17.8353	19.0637	19.0764	20.1957	19.0403	18.6941	18.9923	16.9395	19.9456	18.4532	17.0891	20.3355	18.0669	19.3855	-0.0986213	0.861333	0.96623	-0.281945	0.576562	0.69107
TAG(18:0_20:4_22:6)	17.5677	20.4295	17.7524	18.4331	16.8679	16.8656	18.7851	18.4435	19.5779	18.2281	20.1102	19.3174	17.9034	17.4134	16.4526	18.2885	18.4148	16.7738	19.9266	18.5541	20.1842	18.0608	20.2204	17.9664	18.9315	16.3377	18.1973	19.0413	18.1062	18.4479	18.0151	20.0131	18.487	18.636	17.7537	16.6088	18.7924	18.3285	15.1526	19.6755	18.7638	19.9427	-0.232203	0.691378	0.8536	-0.369719	0.567713	0.62415
TAG(18:1_20:4_22:6)	18.8859	21.9703	18.409	20.0457	17.297	16.6083	20.0747	18.408	19.6332	19.5879	20.7618	20.2131	18.758	19.0202	18.5208	19.9756	19.184	16.5934	21.62	17.9963	20.4316	19.0785	20.5777	19.0984	20.395	17.8218	19.5349	20.2597	18.1902	19.6021	19.9911	21.0836	19.6936	19.2453	19.4176	18.7913	20.4495	19.2242	16.8855	21.2835	18.1718	20.3199	-0.11325	0.869333	0.96623	-0.264556	0.643863	0.73801
TAG(18:2_20:4_22:5)	16.5402	20.6205	16.7009	18.0745	15.4898	14.4138	17.2593	16.4255	18.2704	18.1387	18.449	17.8343	17.1773	17.4866	15.6053	17.5891	17.5323	15.4061	18.9348	15.648	17.8796	17.063	18.0369	17.4412	18.9897	16.0364	17.6611	17.9078	16.1109	18.2614	18.2322	19.1346	17.3954	17.3901	17.9806	15.9544	18.1479	17.0344	15.7277	17.9941	16.075	17.2106	-0.32779	0.606252	0.82626	-0.650614	0.156991	0.32001
TAG(18:2_20:4_22:6)	16.9659	20.0871	17.0696	18.2761	15.8112	15.4935	18.813	16.625	18.3399	18.2375	19.2318	18.7609	17.2976	17.6096	16.4776	17.8879	17.5484	15.4325	19.8213	15.8174	18.5549	17.7357	18.5354	17.532	18.8649	16.1471	18.0979	18.893	16.4271	18.385	18.5933	19.4325	18.4562	17.7644	18.078	16.6211	18.2984	17.5708	15.4897	19.6693	16.2868	18.2135	-0.376238	0.563427	0.78454	-0.538048	0.34	0.48319
TAG(16:0_22:6_22:6)	16.8692	18.8996	15.4666	18.0137	13.8139	14.0209	17.588	15.1748	17.8342	17.4494	18.2558	17.5548	16.2776	16.2004	16.3969	16.576	16.5998	13.6701	19.4571	13.9966	18.3791	16.498	18.6766	16.5731	18.8677	14.1022	16.9945	17.9027	14.2857	17.2935	17.2533	18.8844	16.4383	15.8434	16.8132	16.5158	16.8894	16.6858	13.5804	19.3612	14.7436	18.309	-0.299634	0.722129	0.8778	-0.281061	0.722093	0.74669
TAG(18:1_20:1_22:5)	17.1489	21.1755	17.2168	18.923	16.7338	14.5317	17.6452	18.3495	18.9066	18.546	18.9383	18.1084	17.4506	18.1302	18.9681	19.7217	19.1121	18.2913	20.6251	18.3678	20.591	17.2537	20.7906	17.6363	19.3723	16.9536	17.4304	17.8193	17.8396	18.7027	18.7726	19.4681	17.6774	17.3866	18.3757	19.2877	20.1726	19.0359	18.3275	20.6334	18.9507	20.4863	1.25096	0.0359058	0.21652	1.17003	0.0177774	0.21287
TAG(18:0_20:4_22:4)	15.981	19.7771	16.5651	17.2813	15.708	15.5102	16.6094	16.1844	17.6239	16.681	18.2781	17.4991	16.4947	16.3783	15.7152	18.0213	16.3603	14.6325	19.0585	16.3231	19.1362	16.1943	19.2762	16.8911	17.7315	15.7526	17.1557	16.7616	15.7392	17.485	17.7428	18.8159	17.2496	16.8862	16.7865	15.3494	18.7323	17.1901	14.2933	18.4959	17.1973	18.9175	0.0152257	0.981915	0.99214	-0.0860143	0.897328	0.85787
TAG(18:1_22:1_22:1)	14.9283	18.2714	15.0931	14.056	14.829	13.1658	14.9669	15.3684	20.2175	19.9182	15.6975	16.1433	15.4579	15.81	21.3817	16.0823	17.0586	17.4272	16.2623	15.6441	16.7251	15.5242	17.2097	16.2338	17.0768	15.1809	15.8355	15.7377	15.8614	19.7454	19.6611	16.7258	15.91	15.6014	17.0655	21.9599	16.6801	16.8112	17.0862	16.2251	16.3244	16.8024	1.04018	0.256781	0.51151	0.730595	0.36825	0.6495
TAG(18:2_22:1_22:1)	14.6362	18.0389	14.768	15.1596	14.6128	12.9252	14.9176	14.9111	20.3854	20.1411	15.3863	16.0245	15.3828	14.5755	21.421	15.8256	16.6385	16.9095	16.0451	15.7658	16.9482	15.201	17.0907	15.8071	16.0944	14.9612	15.8272	15.6051	14.6803	19.7315	19.6934	15.9783	15.4963	15.3551	16.5623	22.2028	16.433	16.0919	16.151	15.9768	16.3443	16.8639	0.820802	0.398562	0.66459	0.807367	0.369844	0.63408
TAG(18:3_22:1_22:1)	13.6487	17.0139	13.7603	14.6359	13.3167	12.0744	14.0279	13.8338	10.8931	4.65044	14.6075	15.0616	14.2763	14.3523	5.73644	15.0977	15.5846	16.4874	15.2817	14.8628	16.7067	13.9262	16.7049	14.4446	15.6128	13.6986	14.0097	14.2594	13.7653	18.7875	18.7081	15.1945	14.5511	14.1833	15.1489	13.8533	15.7571	14.874	15.7539	15.4266	15.4781	16.429	1.04826	0.495346	0.72436	0.121175	0.831444	0.98762
FA(16:0)	15.2478	12.9948	16.3323	15.2527	16.6183	15.7321	13.6985	16.1939	14.9923	15.4345	15.6796	15.7467	16.5273	14.0786	16.2028	15.6244	14.4625	16.5459	16.3633	15.521	15.7095	15.8033	15.0557	16.1783	15.7076	16.9011	15.5768	14.7353	16.0016	15.7347	14.5653	14.0823	15.7285	16.3559	14.5734	15.6548	15.3404	14.3495	15.7321	16.3826	15.7067	15.6957	0.144203	0.740619	0.90636	-0.141843	0.662579	0.93161
FA(16:1)	11.9274	9.85684	13.4122	13.6281	14.0215	13.0543	10.3351	13.0787	11.6895	13.1291	12.7968	13.8043	13.7772	10.2786	13.7924	13.2597	11.8507	14.7913	14.9788	15.2344	14.6636	13.2015	12.3251	13.0074	13.9658	14.0843	12.9836	12.1965	13.269	14.7852	11.7015	10.7405	13.9671	13.0706	10.4212	14.0445	13.1691	11.2923	14.2599	14.734	15.2962	14.5716	0.9515	0.210659	0.39983	0.450661	0.525343	0.69086
FA(18:0)	15.1595	11.747	15.3526	14.8973	15.4885	14.6942	13.8489	15.6833	14.9448	14.5562	14.5807	14.2895	15.5371	17.2183	17.2163	17.6142	17.0507	17.8558	17.8441	17.8085	16.6638	14.6315	14.7342	15.1632	14.8054	15.6676	14.8654	13.8828	15.2098	14.4942	14.3875	13.5162	14.6734	15.419	14.9007	14.4617	14.1842	14.2564	14.5555	14.8681	14.4238	14.3066	2.73362	1.42062e-07	0.00028675	-0.232303	0.234919	0.72391
FA(18:1)	17.2663	14.6242	18.737	17.8544	18.9313	17.6404	13.8392	18.7236	16.775	17.5109	17.1638	18.1098	18.825	15.086	18.9118	17.9257	16.2738	19.1594	18.8782	18.517	17.9597	18.1597	17.3053	18.5027	18.3917	19.3779	17.6302	16.6628	18.9239	18.1972	16.4356	15.2279	18.2377	18.6341	15.27	18.1399	17.7792	16.3221	18.3448	18.828	18.723	17.9543	0.454258	0.507052	0.7534	-0.151905	0.783489	0.93567
FA(18:2)	16.661	13.9003	18.2045	16.9574	19.8447	17.3606	12.6562	17.5584	15.6718	17.6688	16.6065	17.1604	18.2042	14.7772	20.3249	17.195	15.6302	19.1917	17.8538	17.6623	16.5472	17.4635	16.5344	17.9841	17.134	20.2569	17.197	15.7045	17.9103	16.2302	15.5536	13.8668	17.0874	18.0075	14.52	18.9855	16.7447	15.0376	17.9866	17.3461	17.2974	16.1731	0.593574	0.481242	0.73121	-0.233251	0.734316	0.9445
FA(20:1)	8.78798	6.72608	10.2653	9.41205	5.33924	9.12747	6.16771	10.8595	8.5473	9.1618	9.02985	10.1289	10.2656	14.2837	16.0525	15.8574	14.6684	15.6575	16.5949	15.9536	14.8555	10.2664	9.54152	10.3305	9.78056	11.7007	9.8579	8.46166	10.9875	9.73241	8.96659	6.87085	9.71977	10.266	7.21511	10.073	9.67188	8.21053	9.66102	10.8369	10.1746	9.27886	6.73515	2.90448e-10	1.4177e-06	-0.339191	0.528737	0.74337
FA(20:4)	14.2449	12.4852	16.3726	15.5464	17.1199	16.588	13.2414	15.6545	15.3285	15.8047	15.5234	15.5842	16.4091	13.8126	15.6586	15.5205	14.1942	16.0888	16.6473	16.2471	16.2959	15.6467	15.4102	16.0589	16.1772	17.6732	16.5065	15.5509	16.2498	16.1749	14.5204	13.8011	15.7379	16.1407	14.4128	15.9659	15.2287	13.9763	15.4759	16.6954	16.2771	16.0876	0.180979	0.730572	0.90192	-0.304147	0.481857	0.72391
FA(20:5)	11.8121	9.04604	13.0615	12.3459	13.5943	13.5895	11.9093	12.652	12.0098	12.8626	13.495	12.2199	13.1522	11.6056	14.4869	11.8561	11.8029	12.4559	12.8377	12.049	12.0224	12.2585	11.5718	12.8881	12.4816	13.6008	13.4813	12.6799	12.5884	12.3822	11.6281	11.9285	12.2861	13.0202	12.1376	12.7497	11.5337	11.4779	11.9666	12.5418	11.8063	12.0163	-0.0527469	0.911708	0.98693	-0.493999	0.0492099	0.32305
FA(22:0)	10.459	5.69088	10.5365	10.2518	10.9738	10.0605	10.4516	10.3112	10.4744	10.4542	10.6979	9.16424	10.9657	10.3177	10.2762	10.7273	11.0516	10.9582	11.3723	10.0662	10.7158	10.425	10.0343	10.7203	10.2218	11.874	10.305	10.7175	10.3056	10.9053	10.5989	10.7856	9.95681	10.4518	10.9286	11.1898	10.3675	11.2583	10.5371	11.5728	10.035	10.7659	0.647837	0.137632	0.44076	0.270186	0.249327	0.51814
FA(22:4)	9.77929	8.55482	11.7173	10.9465	12.5756	11.9432	8.34503	11.7211	10.3479	11.0063	11.0241	10.323	11.7361	8.8827	11.5392	11.4807	10.0306	11.925	11.8939	11.3934	11.6944	10.8622	11.0836	11.3787	11.611	13.1551	11.8573	10.2825	11.8722	11.7266	9.97337	9.39088	11.0735	11.6647	9.68409	11.5907	11.1904	10.0544	11.2338	11.9777	11.5348	11.7148	0.334193	0.529925	0.77987	-0.102928	0.797177	0.94923
FA(22:5)	11.4267	10.1254	14.4503	13.7452	15.0339	14.9278	11.011	12.994	12.4513	13.6723	13.6089	12.7721	14.3988	11.2711	14.2182	13.0485	11.5418	13.6462	13.4024	13.4212	13.7484	12.9607	12.4913	14.2554	14.1656	16.1791	14.7279	13.3395	13.4855	13.7477	11.7308	11.3352	13.1796	14.3986	11.51	14.1683	12.6764	11.5553	12.9676	13.4678	13.6876	13.7337	-0.0872148	0.879428	0.97983	-0.567374	0.273374	0.59078
FA(22:6)	14.6877	12.6079	16.9581	15.206	16.761	17.1466	14.4759	15.8499	14.7901	15.875	15.6736	14.8661	17.0075	13.7228	16.3941	14.8629	14.5796	15.8658	16.6348	15.4574	15.85	15.3847	15.2575	16.8148	15.79	17.2016	16.7572	15.8861	16.0266	16.01	14.6819	13.9716	15.1648	16.7774	14.1295	16.5483	14.5541	14.3883	15.2523	16.8811	15.5971	15.8949	-0.110247	0.827378	0.95293	-0.419237	0.358383	0.60102
LPA(16:0)	11.0763	11.9585	11.636	11.8991	10.9799	11.3756	12.7328	13.0221	11.8858	12.0938	11.5257	12.5256	11.6603	11.506	11.0567	12.2013	12.0945	13.1175	12.634	12.3921	11.6138	11.5535	12.0737	11.6244	12.0027	10.4128	11.0978	12.7433	12.1092	11.6288	12.9293	11.9346	12.3986	11.7669	12.0422	12.1469	12.6729	11.8817	13.2073	12.6626	12.8451	12.1793	0.20223	0.49594	0.73121	0.587374	0.0271201	0.21287
LPA(18:1)	11.0981	10.3133	11.2436	11.6394	12.1106	11.2031	12.6587	12.9129	11.7335	11.8591	11.7279	12.406	11.4295	11.8113	12.9011	12.3454	11.5278	13.0233	12.4675	12.6576	11.8298	11.4526	11.7062	11.4638	12.079	12.0608	11.1553	12.9308	11.8955	12.4186	12.6062	11.7197	12.3457	11.3357	12.5716	13.5901	12.6099	11.3247	13.0512	12.4435	13.3509	12.242	0.602332	0.0416373	0.20992	0.711833	0.0308276	0.14834
LPA(18:2)	12.8527	13.2777	13.4748	13.7221	13.0228	13.1353	14.4668	14.2256	13.2356	14.6951	13.4261	14.191	13.4805	13.9517	14.7759	14.0615	13.352	15.3305	14.0901	14.0374	13.5894	13.272	13.6416	13.4075	14.1473	13.4173	13.2032	14.5251	13.9269	13.9299	14.8503	13.0071	14.603	13.2006	14.0632	14.7199	13.835	12.8761	14.9514	14.1786	14.0808	13.9427	0.517319	0.0820188	0.25791	0.301587	0.29277	0.47967
LPA(20:4)	12.1716	12.3422	12.8923	12.4939	12.4062	12.2374	12.8224	13.2702	12.519	13.2654	12.16	12.8215	12.6596	16.0292	13.3447	12.6146	12.42	12.9028	12.9691	15.0053	12.738	11.674	13.2789	12.8781	12.7754	12.3145	11.9861	13.4828	13.205	12.0782	12.9197	11.6386	13.3586	12.4137	15.7872	13.09	12.6774	11.8382	14.3145	12.9036	14.3939	11.9361	0.882829	0.0995542	0.16234	0.751937	0.176897	0.30109
LPE(16:0)	16.7842	15.8874	16.1506	15.7922	16.7545	15.7317	16.8189	16.609	16.1012	16.0865	16.052	16.163	16.1839	15.9865	16.2147	14.7447	15.1224	14.7586	15.8245	14.9588	14.4792	16.4957	16.5696	16.358	16.253	16.2172	15.8815	16.5473	15.8611	15.0321	16.3905	16.2508	16.32	16.4832	16.1427	16.6543	15.1325	15.2842	14.8473	16.2342	15.6587	14.9672	-0.978433	0.00323442	0.015719	-0.589477	0.0471217	0.15461
LPE(16:1)	11.5749	10.0926	11.1671	11.8364	12.7835	11.8622	11.7988	11.2186	10.7424	11.998	12.5204	11.8373	11.234	11.1586	12.3118	10.2025	10.2538	9.87345	11.6974	11.4621	10.7097	10.5203	10.8237	11.3869	12.0608	11.9822	11.6675	11.1191	10.2519	10.1761	11.0874	11.0986	12.0736	10.3626	10.5763	11.6532	9.60482	9.39189	9.12828	12.0426	11.1386	10.364	-0.631054	0.101163	0.27902	-0.636453	0.162424	0.25087
LPE(18:0)	17.3601	16.191	17.428	16.6888	19.1192	16.5254	17.2728	16.9994	16.9464	16.9962	16.802	17.0472	17.3463	16.804	19.2603	15.875	15.9656	16.9651	16.9417	16.3136	15.5239	17.6848	17.294	17.7577	17.4891	19.4239	16.9333	17.3586	17.0063	16.1388	16.9636	17.1493	17.2455	17.8386	17.0095	18.8568	16.4518	16.2487	16.6886	17.299	17.0092	16.0243	-0.426389	0.369146	0.55461	-0.457938	0.242969	0.48907
LPE(18:1)	17.0929	15.5885	16.3049	16.0543	18.9371	16.4999	16.5273	16.2487	16.0916	16.8641	16.7814	16.7999	16.3523	16.2229	18.1039	15.02	15.0918	15.8311	16.285	15.9202	14.6766	16.8216	16.2613	16.5239	16.6652	18.8729	16.4529	16.8602	15.7513	15.3272	16.9064	16.5196	16.6423	16.8981	16.5762	18.3698	15.348	15.1715	15.8441	16.4767	16.5787	15.2865	-0.732413	0.121665	0.28825	-0.447627	0.324961	0.54005
LPE(18:2)	17.9584	16.9846	18.0113	17.2766	18.6297	17.7078	17.3467	16.9432	16.6894	18.2961	18.2023	17.9707	17.9876	17.5039	17.9196	15.3867	15.7282	16.4248	16.4622	15.7385	14.5098	17.5823	17.43	17.9642	17.6716	17.9597	17.5644	17.296	16.8705	14.8513	17.6991	17.0015	17.9388	17.7106	17.0419	17.4334	15.0993	15.3432	16.0352	16.7889	15.9108	14.9552	-1.48344	0.00654193	0.02587	-1.27326	0.00694236	0.14834
LPE(18:3)	11.9228	10.2674	12.3401	11.6325	12.553	12.466	11.8625	11.1214	11.2569	12.973	12.5222	12.5072	11.9321	11.9127	12.1427	9.61894	9.69942	10.2555	11.0177	10.4312	7.70441	11.1766	11.8375	12.6301	11.7968	11.4445	12.647	10.8216	10.159	7.67247	12.1587	11.5347	12.582	11.5715	10.9352	11.0612	7.90781	7.87588	9.89387	11.2557	9.68137	8.33061	-1.60272	0.0152922	0.050184	-1.76939	0.0131401	0.14834
LPE(20:1)	11.361	9.4257	11.4023	10.2696	13.2896	11.4638	11.1074	10.9813	10.633	11.671	10.7362	11.0989	11.7435	10.564	12.9031	9.99965	9.36644	11.1458	11.27	10.8123	9.3529	11.4255	10.7929	11.8858	10.9043	14.2584	11.7577	11.5564	11.2147	9.68791	11.2711	10.784	11.3042	12.1352	10.9438	12.8096	10.6034	9.89193	11.5862	11.2177	11.3598	10.1704	-0.491168	0.326942	0.53705	-0.386991	0.384513	0.65213
LPE(20:3)	13.5732	12.3443	14.4225	13.8215	14.5632	14.6608	13.9705	12.5871	13.3832	14.7396	15.1692	14.4771	14.3192	12.6279	13.5708	11.8061	12.3687	11.9768	13.0934	12.2581	10.9127	14.0331	13.4699	14.6137	14.4531	14.2732	14.7004	14.6522	13.2235	11.8322	14.4507	14.2476	14.3439	14.3715	13.1009	13.9684	11.6857	12.7863	12.2231	13.5235	13.3142	12.1583	-1.67564	0.000379283	0.014971	-1.20609	0.00369363	0.14953
LPE(20:4)	17.539	17.2219	17.8361	17.5191	18.8986	18.2437	16.8766	16.8691	17.221	18.1972	18.229	18.2414	17.8896	16.8751	17.563	15.305	15.4827	15.0482	16.7542	15.1321	14.6151	17.6597	17.9765	18.1545	17.9621	18.2814	17.9875	17.3005	17.4442	15.0878	17.5024	16.8157	18.3109	17.9806	16.9674	17.2257	15.3175	15.7489	15.0487	16.9029	15.4969	15.1012	-1.90558	0.000978259	0.0066593	-1.59802	0.00125484	0.13608
LPE(20:5)	11.9401	10.6764	12.8626	11.7263	11.6505	13.5481	13.1236	12.0796	11.744	13.1162	14.704	13.1694	12.5259	12.7365	11.1577	9.72634	10.3612	9.50395	11.6899	9.79492	8.44917	11.8242	12.0485	13.9024	12.2009	10.9523	13.671	12.4279	11.524	9.13865	11.9746	12.5763	12.8339	12.6955	11.9711	10.7134	8.86246	9.82312	9.64825	11.9415	9.26314	9.40056	-2.10075	0.00289532	0.02587	-1.93323	0.00282058	0.13608
LPE(22:4)	12.369	12.4163	12.0725	12.392	14.2113	13.0869	12.3091	12.4244	12.5837	12.8976	14.0749	13.0981	12.6225	11.9302	13.2184	11.4346	11.9108	11.2895	11.9247	10.8394	10.5539	13.2957	13.2457	13.1211	13.4311	14.3913	13.3649	13.302	12.2793	11.8505	13.2966	13.3417	13.5109	13.4429	13.1041	13.7542	12.6631	12.0633	12.3615	12.5401	12.2588	11.7342	-1.1745	0.00478618	0.039964	-0.661122	0.0323053	0.23898
LPE(22:5)	13.2862	13.0472	13.9611	14.1347	16.1216	14.4333	12.4525	12.3211	13.1241	14.1903	14.6489	14.3311	13.9637	13.1399	15.4411	12.0813	11.647	11.7924	12.6166	11.7273	11.1053	13.8257	13.5803	14.3841	14.7853	15.7455	14.3258	13.8111	12.6733	11.8378	13.6764	13.3664	14.4928	14.318	13.3236	15.0589	12.3473	12.218	12.0476	12.8536	12.6652	11.9764	-1.40353	0.0274302	0.11546	-1.09809	0.0275877	0.20122
LPE(22:6)	17.1555	16.6442	17.8172	16.8949	17.8552	17.6386	16.3763	16.0845	15.9786	17.7748	17.5734	17.2044	17.6565	15.6869	16.9441	14.8087	14.8688	14.1627	16.5972	14.2404	13.8102	17.1052	17.0735	18.0268	17.3471	17.1171	17.1836	16.7307	16.6463	13.8839	16.6579	15.6916	17.4068	17.4275	15.4655	16.305	14.713	14.7668	13.3502	16.6085	14.1222	14.042	-1.98736	0.00131634	0.0085354	-1.87048	0.00199672	0.13608
LPE(O-16:0)	10.4903	10.2092	11.0681	9.88906	12.4114	9.59956	11.287	9.8197	11.2982	9.47101	10.6075	10.0187	10.6949	9.97812	12.0952	8.22785	11.3363	9.55231	9.92997	8.99382	8.74003	11.3614	11.7146	12.5608	11.0123	13.4758	10.9991	12.0396	10.3939	9.45275	10.6921	11.2118	11.2151	12.4235	10.6831	12.4191	8.57596	9.79286	9.71834	10.2236	9.77158	9.19276	-0.671353	0.221313	0.3901	-1.37996	0.0150298	0.14834
LPE(O-16:1)	13.8462	13.2604	14.2133	13.0262	13.8552	13.2841	14.0559	13.4054	14.2379	13.1514	13.601	12.7359	14.3157	13.4024	15.5858	12.1848	13.846	13.6136	13.2087	13.8701	13.3336	14.9037	15.2409	15.7028	14.2975	14.9728	14.6236	14.6132	14.4639	13.4511	14.2352	14.3132	14.3587	15.7793	13.9025	14.7182	13.214	13.6017	14.2729	14.1284	14.3748	13.5276	0.0161234	0.965695	0.99169	-0.7214	0.00988723	0.14834
LPE(O-18:0)	11.0937	10.0937	10.7021	10.134	12.9219	9.51841	11.4786	10.1867	11.095	9.89666	10.3632	10.5705	10.7445	10.115	12.1222	8.56612	11.0817	9.9142	9.48005	8.63864	7.87659	11.4811	11.1112	12.0605	11.2372	13.3617	11.0014	12.1373	10.3364	8.80423	10.6153	11.1414	11.3928	12.0977	10.8058	12.8178	9.5841	10.1064	9.98686	10.307	9.63893	8.41357	-0.952544	0.113527	0.24832	-1.08308	0.0648986	0.23653
LPE(O-18:1)	14.5084	13.3715	14.5028	13.502	13.6265	13.3843	14.536	13.3409	14.7795	13.4696	13.7658	13.1225	14.7331	13.8899	13.1099	12.3502	14.326	13.6373	13.1647	12.9368	12.4898	15.5632	15.2009	15.9983	14.8546	14.2555	14.9335	15.2707	14.5753	13.0595	14.5817	14.7606	14.7283	16.0932	14.5733	13.8596	13.1159	14.029	14.1462	13.8722	13.8221	12.9381	-0.657512	0.0425257	0.16693	-1.11894	0.00100793	0.13801
LPE(O-18:2)	12.678	12.0061	13.0631	11.9341	11.9811	11.8101	12.8109	12.1478	13.1004	11.7281	12.1285	11.7921	13.117	11.9343	12.8473	11.4468	12.6889	12.4025	11.9792	13.3871	12.1815	14.0442	14.3231	14.9255	13.3107	13.2081	13.5662	13.757	13.5954	12.5004	13.2433	13.3872	13.5951	14.9175	12.8624	13.4644	12.3473	12.5431	13.3598	12.7753	13.9852	12.5736	0.0278821	0.916813	0.98569	-0.73217	0.0162405	0.16734
LPG(16:0)	10.5341	10.2239	10.177	10.2618	10.1301	10.7846	11.7685	10.5716	11.3071	10.7388	10.9431	10.4744	9.90756	10.8833	10.4701	10.5952	11.2359	10.2201	11.4384	10.7556	11.3946	9.98266	10.7794	9.72876	11.0257	9.22432	10.4187	10.7291	9.76809	10.8048	10.9386	10.844	10.4989	9.888	10.5419	10.0449	9.97729	10.7729	9.8861	11.3915	10.1245	10.9589	0.272428	0.21917	0.45971	0.106007	0.676717	0.95932
LPG(18:1)	12.2799	12.591	12.8007	12.9687	13.2552	12.9228	13.356	12.7262	13.0243	12.7386	13.1415	13.4089	12.8479	12.8591	12.6687	12.7188	13.0986	12.6684	13.5811	13.0044	13.7083	12.5854	13.0657	12.5054	13.3774	12.6416	12.5695	13.1672	12.0415	13.2257	13.0924	12.6754	12.9456	12.693	12.8202	12.54	12.3791	12.9872	12.4105	13.3168	12.931	13.3788	0.1106	0.523792	0.73785	0.0311545	0.857307	0.91377
LPG(18:2)	11.4575	11.9316	12.1745	11.732	12.1963	12.4072	11.9686	11.6325	12.2384	12.3607	12.5158	11.8992	12.2514	12.1193	12.8115	11.4533	12.1622	12.584	12.1343	11.9408	12.0849	11.1035	12.5431	11.883	12.5462	11.297	11.6895	11.2377	10.8057	11.1335	11.7137	10.7509	11.8169	11.4494	11.2763	11.7325	10.8614	11.1154	11.6076	12.1055	11.0185	11.3637	0.10238	0.55558	0.76337	-0.151058	0.491847	0.66204
LPI(16:0)	11.9042	12.0299	11.8043	11.9705	11.8231	11.9198	13.1922	11.8209	12.0033	11.3731	12.8117	11.3146	11.6956	12.0867	11.9294	11.3445	11.8125	10.6159	12.6769	12.1517	11.0177	13.4694	14.4543	14.9974	14.287	12.5054	14.5536	13.2466	12.5242	12.5063	13.1642	13.8832	14.3465	13.578	12.5422	13.2771	12.7112	13.1837	11.3197	14.3791	12.4912	12.6684	-0.269662	0.347987	0.5625	-0.83352	0.0474367	0.21287
LPI(18:0)	15.3973	15.1218	14.9422	15.3356	15.1979	14.7663	15.8448	14.4953	15.3202	13.9649	15.305	14.7865	14.8224	15.0458	15.0402	13.9509	14.7563	13.5177	15.0963	14.8068	13.7698	17.7569	17.7156	18.3818	17.8244	16.7728	17.3839	17.0588	16.6186	15.527	16.5856	17.3334	17.5967	17.8046	16.3653	15.9386	16.0388	16.6402	14.8935	16.3549	15.9697	15.511	-0.525106	0.0696084	0.19383	-1.29444	0.000235089	0.13608
LPI(18:1)	13.5484	13.0886	13.8469	13.5958	14.5216	13.7363	14.6819	12.7294	12.9452	13.9315	13.2176	12.9809	13.7798	13.5438	13.0497	12.6553	12.4627	11.982	13.5927	13.8497	11.4908	14.1173	14.7013	15.3156	15.1563	13.8028	14.4729	14.5467	13.5303	12.7061	13.7851	13.6346	14.8411	14.2628	13.5616	13.9036	12.7853	13.1364	12.2722	14.0291	13.8469	12.9043	-0.756578	0.0456633	0.15607	-0.916079	0.00734083	0.14834
LPI(18:2)	14.0771	14.4419	15.5583	14.4393	15.8152	15.135	14.6435	14.0396	13.4194	15.3016	14.1933	13.8832	14.9523	14.4542	13.2501	13.3891	13.3122	11.9006	14.0081	13.3384	10.067	14.2812	15.4619	16.5382	14.9804	14.1588	15.2675	13.7828	13.6203	11.5951	13.8224	13.2674	15.4621	15.0271	13.1135	13.1305	12.6935	12.7596	11.9059	14.3593	12.4942	-0.721124	-1.64271	0.0118244	0.039763	-3.18808	0.109428	0.17896
LPI(20:3)	12.4014	12.4145	13.6483	13.0564	14.105	13.5595	13.3412	11.7982	12.2429	13.7021	13.0056	12.5048	13.1217	11.8275	11.678	11.1552	12.1247	10.512	12.2442	11.9097	8.88251	13.1106	13.9291	14.916	13.9035	13.0034	13.8648	13.1618	12.6221	10.5037	12.4761	12.6045	14	13.4256	11.4589	11.8759	11.4475	12.109	10.1137	12.8294	11.62	10.5571	-1.7007	0.00301856	0.015719	-1.69249	0.000874816	0.13801
LPI(20:4)	15.4164	15.9545	16.102	15.9061	17.0494	16.5093	15.4308	14.8869	15.2861	16.2667	15.7998	15.3585	15.2861	15.2511	13.9169	14.3983	14.7339	12.857	15.3676	14.6771	11.7621	7.98778	17.2456	17.0236	16.9157	15.4412	16.6811	14.4892	14.8364	13.0799	14.7826	15.1809	16.7941	15.3353	7.34005	13.846	13.7023	14.1433	12.1843	15.6317	13.6287	13.2522	-1.66815	0.00614221	0.020356	-2.09498	0.0778842	0.2941
PA(16:0_18:2)	12.0445	9.69619	9.67649	10.4848	10.1916	10.0431	12.3194	13.0052	12.3469	9.39476	10.6672	9.93112	10.7783	11.1351	11.4952	11.1587	14.1878	11.5391	11.4571	11.8834	10.9052	10.6621	11.5848	10.5477	9.75413	10.0678	9.91548	12.729	10.4813	11.2389	11.0321	10.5234	10.9585	10.5968	11.3492	11.7463	11.4159	11.0593	14.0069	11.9369	11.7627	11.0161	0.906383	0.0861469	0.29352	1.01037	0.0262091	0.14953
PE(14:0_18:2)	11.2855		11.3208	11.0931	11.3604	10.3889	12.8492	9.43656	11.6447	10.6566	11.7794	8.769	11.4069	12.469	12.3075	11.7717	14.7681	10.7928	14.3736	12.7218	12.9031	10.6213	10.4126	11.6522	11.5801	11.2726	10.8774	13.2217	9.50313	13.0819	11.7194	12.4685	10.6822	12.0101	12.797	12.5993	12.1148	12.9614	12.118	14.523	13.2144	13.0156	1.76418	0.00714625	0.072449	1.44845	0.00194552	0.13801
PE(16:0_16:0)	12.541	9.43787	12.3818	12.4912	15.2585	11.6413	12.8833	12.4558	12.3857	11.8994	12.4111	10.4302	12.2551	12.2899	15.276	12.0581	13.4456	11.8743	13.9499	11.9285	11.5882	12.4886	12.4006	12.3132	12.8421	15.4478	11.5796	13.2276	11.3057	11.0275	12.3154	12.6445	11.4322	12.6249	13.1627	15.1031	12.5055	12.8308	11.8345	13.9247	12.3044	11.6135	0.611159	0.315652	0.56807	0.475312	0.367906	0.54936
PE(16:0_16:1)	11.6678	11.8518	11.377	12.0711	12.4614	11.8653	12.8957	11.3291	12.0641	11.0124	12.6389	11.4209	11.7575	11.9387	14.0949	13.1123	14.0361	12.0318	15.6356	14.5739	14.3789	11.4912	11.9825	11.4726	12.7333	12.3636	11.7567	13.1081	10.5018	14.2473	11.5184	13.0576	11.3541	11.4768	12.4039	14.383	13.4217	13.4928	12.1981	15.7662	14.9823	14.2637	1.84735	0.00412485	0.012323	1.78211	0.00433614	0.13801
PE(16:0_18:0)	11.2193	10.4118	10.0776	10.5361	11.7247	10.5398	11.1493	10.6719	11.4456	9.56525	10.3306	10.2902	9.39293	10.6008	12.5728	10.7735	11.9567	10.8993	11.762	11.3636	11.2405	10.4426	10.614	10.1399	10.5617	11.5705	10.5653	11.3551	9.79416	11.2222	10.4006	10.5835	10.4975	9.76017	10.8461	12.8577	11.1144	10.8001	11.4291	11.9605	11.712	11.361	0.830365	0.0151156	0.11381	0.932607	0.00596165	0.13608
PE(16:0_18:1)	17.1253	15.8155	15.9631	16.0999	18.1735	15.45	17.1691	16.2854	16.9814	14.7187	16.2666	15.5975	15.8241	16.4557	19.5527	17.4714	18.8456	16.5387	18.8067	18.2775	17.2597	15.8686	16.3417	15.9017	16.3623	18.0459	15.5414	17.4426	14.7578	17.3943	15.652	16.8737	15.8448	16.3354	16.6502	19.9017	17.8398	17.4469	17.3544	18.9161	18.6816	17.3774	1.63409	0.00469068	0.038583	1.68547	0.00245076	0.13608
PE(16:0_18:2)	17.1089	17.1384	16.9509	16.5566	17.3216	16.2047	17.3578	16.18	16.5554	15.8063	16.9931	16.4323	16.9021	17.0874	18.7865	17.5494	18.5088	17.0117	18.7144	18.1091	17.6635	16.7472	17.4526	16.9265	17.0307	17.2	16.2389	17.3745	15.1697	17.8291	16.641	17.496	16.2418	17.3706	17.4487	19.0065	17.9343	18.0682	17.6296	18.7497	18.6168	17.7428	1.19744	0.00139227	0.012323	1.24812	0.000352928	0.13279
PE(16:0_18:3)	11.943	11.7883	12.0486	11.1297	11.7629	11.4967	12.7539	10.5136	11.5579	10.9902	12.2194	11.4554	11.9213	12.3582	12.9912	12.2012	13.3602	11.4954	13.786	12.8673	12.7117	11.5412	12.2799	12.0055	12.1768	11.1509	11.6417	12.4125	9.2293	12.8535	11.7852	12.6448	11.8068	12.3452	12.5719	13.2886	12.7428	12.9229	12.4868	13.814	13.4201	12.7714	1.06132	0.00363015	0.034053	1.16588	0.00107558	0.13801
PE(16:0_20:4)	17.2444	17.7117	17.1287	17.1162	17.2395	16.8373	17.648	16.5309	17.5177	16.0399	17.2472	17.1341	17.0984	17.1742	18.313	17.4047	18.9582	16.303	19.1182	17.8311	17.763	16.9518	17.9737	17.0344	17.6706	17.129	16.8464	17.8025	15.9654	17.9096	16.7321	17.8236	16.8763	17.6148	17.5118	18.5913	17.9377	17.7407	17.0855	19.1076	18.3289	17.7848	0.743253	0.0644169	0.15391	0.754884	0.0174939	0.14953
PE(16:0_20:5)	14.4033	11.1711	15.1176	14.4569	13.6777	14.6546	16.0631	13.3766	14.8349	13.5096	16.5921	13.1344	14.8092	15.7831	14.4791	14.2836	17.3096	13.4807	17.1139	14.7745	15.3618	14.2176	14.2054	15.1142	14.7461	13.657	14.8011	16.5852	13.4646	15.4115	14.3615	16.979	13.7968	15.4578	16.2024	14.6899	14.7404	15.5705	14.447	17.3997	15.3515	15.483	1.03089	0.11294	0.31802	0.654948	0.166121	0.34321
PE(16:0_22:5)	13.9788	14.8536	13.4635	14.7434	15.1344	13.5538	14.0571	12.9158	14.6318	12.6983	14.1023	14.6048	13.7122	14.2769	16.6246	14.5306	15.2121	13.9078	15.4894	15.0317	14.525	13.557	14.7343	13.544	14.8483	14.7987	13.6675	13.899	11.9499	14.8712	13.8235	14.7653	14.1557	14.1296	14.59	16.849	15.1531	14.7173	14.0008	15.4396	15.4313	14.7519	0.915174	0.0259324	0.13531	1.05938	0.0131965	0.14834
PE(16:0_22:6)	17.8318	18.3788	17.9931	17.3231	17.1972	17.037	18.1715	16.6248	17.3326	16.4516	17.5532	17.4129	17.9202	17.4004	18.5537	17.5712	19.3193	16.3729	19.569	17.4323	17.9109	17.5888	18.4612	17.9111	17.9221	16.9978	17.0556	18.134	16.2905	18.0457	17.1094	18.1452	17.0896	18.3245	17.6884	18.8392	18.1047	18.4276	17.0727	19.6101	17.9255	18.0155	0.53715	0.221855	0.3747	0.589258	0.0932277	0.24553
PE(16:1_18:2)	10.7842	9.2571	11.2112	11.4299	11.6308	9.55267	12.0383	9.55625	10.8708	10.383	11.2873	10.3136	10.1576	11.6068	13.0633	10.9104	13.2282	10.8348	13.4817	13.1127	12.4535	9.86868	11.1028	10.8642	12.0802	11.8128	10.9084	12.131	8.03418	12.5439	11.4778	11.8473	10.7358	11.5432	11.9198	13.4764	11.7081	12.3617	11.8813	13.899	13.6501	12.4877	1.68468	0.0025774	0.026726	1.52299	0.00325966	0.14824
PE(17:0_18:1)	11.8723	10.9976	11.1655	11.3392	12.2542	10.9331	12.2376	11.1662	11.9523	10.1577	11.6602	10.6221	11.0136	11.571	13.6486	12.0999	13.3562	11.4365	13.1281	12.9189	12.1826	11.0085	11.119	10.9749	11.7115	12.2538	10.9157	12.2563	8.85373	12.4304	10.9006	12.1993	10.5916	11.4709	11.7762	13.9339	12.5347	12.3075	11.7822	13.3356	13.3888	12.4625	1.20644	0.00424953	0.034053	1.40661	0.00194596	0.13608
PE(17:0_18:2)	12.363	12.3816	12.1436	12.0494	12.2025	11.6635	12.8295	11.7431	12.0355	11.2269	12.4888	11.8003	12.1305	12.5611	13.2257	12.5677	13.4394	12.3453	13.5963	13.3777	13.1921	12.2477	12.5952	12.0645	12.7283	11.8213	11.6773	12.7892	10.4905	13.1478	12.0443	13.0594	11.6324	12.5711	12.857	13.705	13.0615	13.2372	12.5224	13.8106	13.7702	13.0718	0.956745	0.000377705	0.0085354	1.03379	0.00082175	0.13608
PE(17:0_20:4)	12.1744	12.2342	12.1419	12.3475	11.7401	12.0526	12.5988	11.2629	12.4793	11.1354	12.4412	12.2093	11.8	12.33	12.5547	12.4279	13.6362	11.1797	13.5506	12.6101	12.8155	12.1087	12.6872	12.163	12.9434	11.7284	11.9536	12.6555	10.8756	13.0754	11.7415	13.0687	11.9865	12.4928	12.6639	12.9474	13.0242	12.7722	11.6466	13.9058	13.0653	12.9112	0.590574	0.0764403	0.1732	0.599353	0.049778	0.20122
PE(18:0_18:1)	16.4134	15.9591	15.2965	15.4501	17.781	15.5267	16.3858	15.8116	17.2065	14.7716	15.9725	15.4788	15.3555	16.184	19.2302	16.2561	17.9418	16.3203	17.432	17.4072	16.7295	15.3598	15.9919	15.4179	16.0314	17.5348	15.5262	16.3502	14.3636	16.9027	15.6404	16.6327	15.4257	15.7935	16.504	19.5314	16.7302	16.6563	16.6997	17.5851	17.7366	16.8915	1.23309	0.0148019	0.081351	1.37103	0.00661909	0.13801
PE(18:0_18:2)	18.2823	18.1722	18.1615	17.8233	18.1855	17.4093	18.4821	17.1412	18.0113	17.0657	18.5433	17.6084	18.0852	18.5783	19.617	18.2665	19.5068	18.5206	19.556	19.3415	18.8214	17.8666	18.4114	18.0218	18.3487	17.9755	17.4954	18.3358	16.0483	18.9368	17.7815	19.067	17.4347	18.4696	18.7919	20.0568	18.6547	18.9927	18.6011	19.664	19.8506	18.8356	1.10516	0.000333727	0.0085354	1.16609	0.000965963	0.13608
PE(18:0_20:1)	10.9641	10.0421	10.9257	10.6632	11.2342	11.0251	11.6067	10.5152	12.1181	9.89474	11.527	10.3816	10.7477	11.259	12.362	11.0887	11.8139	11.1153	12.6892	11.782	11.4596	10.6576	10.9249	11.1315	10.93	11.0367	11.1003	11.4928	9.68607	11.6706	10.3672	11.8972	10.539	11.5814	11.3204	12.7667	11.5363	12.0057	11.4972	12.7999	12.3441	11.4019	0.800396	0.00941321	0.094501	0.957851	0.0032436	0.13801
PE(18:0_20:2)	11.3346	10.9668	11.714	11.3339	12.0521	11.8411	12.1803	11.3076	12.6079	11.1969	11.2484	11.507	11.7169	11.5904	13.2315	11.5045	13.8302	11.4177	13.021	12.6543	12.1614	10.7642	11.6714	11.2634	11.9069	11.4227	11.7874	11.9349	10.5876	12.5352	11.9008	11.9961	11.3216	11.9422	11.8083	13.5964	11.9041	12.3954	12.3562	13.3007	13.11	12.2269	0.810417	0.0414098	0.11251	0.969231	0.00422274	0.13801
PE(18:0_20:3)	14.5879	14.7238	15.0302	14.7783	13.9256	14.8412	15.6898	13.7776	15.3443	14.1359	16.0986	14.5725	15.0835	14.406	15.4221	14.9262	16.3468	14.564	16.8148	16.1571	15.4318	14.2945	14.9037	14.9626	15.155	13.5853	14.913	15.5982	13.1605	15.4777	14.7827	16.4638	14.322	15.487	14.8006	15.6319	15.4478	16.1116	14.7786	16.8821	16.6027	15.4746	0.694054	0.0764393	0.20888	0.86192	0.0305732	0.15461
PE(18:0_20:4)	19.2845	19.2784	19.3497	19.3501	20.2608	18.6555	19.7584	18.1006	19.6172	17.9751	19.6875	18.7207	19.2192	19.4143	21.0819	20.0807	20.5063	18.4264	21.5199	20.1218	20.0902	19.1468	19.5275	19.3427	19.7655	20.1487	18.6097	19.8765	17.7138	19.9454	18.7553	20.1132	18.6028	19.8539	19.7759	21.4168	20.4773	20.0708	18.6109	21.4991	20.5678	19.947	0.981513	0.0264145	0.10829	0.957093	0.0291343	0.15461
PE(18:0_22:4)	13.3691	13.7359	13.0468	13.1199	14.1444	13.2768	13.0533	12.6293	14.7236	12.119	14.7529	13.3605	12.9662	13.8003	15.3448	14.6473	15.8465	12.8318	14.9056	14.3424	13.6469	12.8493	13.9717	13.3504	13.6852	13.8321	13.1584	13.4594	11.8516	13.8187	12.8552	15.1913	13.0986	13.8308	13.9556	15.7668	15.1467	14.2945	13.9499	15.0614	14.7331	13.7485	1.01319	0.0276131	0.12457	1.12419	0.00372291	0.13608
PE(18:0_22:5)	14.1964	14.2244	14.2259	14.2703	14.8737	14.0527	14.7975	13.2953	14.9982	13.1091	15.7701	14.1633	14.0298	14.7111	15.9145	15.704	16.2406	13.7608	16.9318	15.4103	14.7396	14.1303	14.6036	14.4269	14.555	14.8252	14.046	14.895	12.7011	14.6499	13.8652	16.2984	13.8992	14.81	15.0828	16.2133	16.0902	15.5198	14.2644	16.9813	15.9134	14.6211	1.11835	0.0177562	0.081351	1.14688	0.0107502	0.14316
PE(18:0_22:6)	17.0444	17.345	17.3098	16.7243	16.7195	16.4273	17.3163	15.5314	16.5608	15.662	17.1317	16.3171	17.2223	16.5199	17.7334	17.2001	17.6325	15.45	19.1196	16.8009	17.1601	16.717	17.5061	17.1842	17.0398	16.3972	16.5136	17.1588	15.133	17.1902	16.5597	17.6755	16.0076	17.6441	16.8335	18.1445	17.7707	17.8554	15.437	19.1492	17.2273	17.1973	0.485756	0.26422	0.42298	0.626729	0.174152	0.34755
PE(18:1_18:1)	12.5137	11.8575	12.6531	12.9228	15.7983	11.8342	13.3131	12.8369	12.3129	11.9728	12.4368	12.2031	12.4086	12.7111	15.2949	11.7949	12.1933	12.3637	13.3945	11.7989	11.0435	12.5948	12.7348	12.4233	13.1974	16.1387	11.6974	13.1382	11.829	10.7517	12.5552	12.2797	12.0427	12.8637	13.0543	15.5728	12.2882	12.3063	11.7438	13.2566	12.137	10.6161	-0.122873	0.823916	0.94523	-0.0124805	0.984113	0.98499
PE(18:1_18:2)	15.7763	16.1903	15.5193	15.366	15.7569	15.0149	16.257	15.339	15.8649	15.0423	15.818	15.4316	15.5849	16.4704	17.3098	15.638	17.6374	16.6811	17.1903	17.7833	16.7015	15.1255	16.276	15.5385	15.9228	15.5484	15.04	16.2375	14.1782	16.9086	15.9526	16.5436	15.3599	15.8818	16.6196	17.6107	16.0444	16.4837	17.4226	17.2945	18.0566	16.807	1.31407	0.000721553	0.0042495	1.31059	0.000618889	0.13608
PE(18:1_20:3)	11.0794	11.6945	11.5707	12.0408	10.105	11.5241	12.5803	10.5714	12.3816	10.9775	12.9431	11.5405	11.3827	11.6757	12.1415	11.3356	13.997	11.6865	12.9049	13.6675	12.218	10.3705	11.964	11.7644	12.3218	10.2187	11.5546	13.0239	9.82336	11.5327	11.8011	13.5618	11.2845	12.3163	12.2858	13.1991	12.2201	12.8148	12.7444	13.7477	14.1043	11.8488	0.884732	0.0503678	0.16777	1.2139	0.00756254	0.14824
PE(18:1_20:4)	16.8806	16.8413	16.821	17.0862	16.4411	15.8318	17.5878	16.1282	17.4586	15.9449	17.2771	16.6923	16.7093	17.9739	17.0753	17.1948	19.1104	16.2292	18.6775	17.6085	17.1	16.5338	17.3406	16.9055	17.4116	16.3403	15.9179	17.7872	15.5976	17.2823	16.798	17.2448	16.6358	17.1193	18.1854	17.4468	17.06	17.4304	17.128	18.8506	17.9079	17.17	0.875034	0.0372835	0.11381	0.807778	0.0115864	0.14834
PE(18:1_20:5)	11.6737	10.442	11.3431	11.2	10.8248	11.1852	12.0239	10.6102	11.4751	10.7327	12.1323	11.1167	10.8991	11.9792	10.351	10.4474	9.88373	10.6499	12.3815	11.2618	11.0587	9.60667	11.007	11.3774	11.5273	10.6007	11.0231	12.5726	9.71967	11.5486	11.3501	12.6539	10.8652	11.8227	12.6426	11.0314	10.7293	11.3192	6.56576	12.3298	11.8726	11.2716	-0.202876	0.555273	0.74254	-0.235493	0.749703	0.85875
PE(18:1_22:4)	11.8194	-11.7895	11.9527	12.0425	15.1759	11.2345	12.3644	11.1996	12.1382	11.1733	12.2788	11.5046	11.5519	12.0179	14.2643	12.1088	12.9832	11.2214	13.192	10.9131	10.8275	12.1578	11.8662	12.2301	12.6895	15.4691	11.6438	12.7496	11.1269	10.2976	11.7334	12.1763	11.4304	12.4173	12.7151	14.3994	12.1046	12.5366	11.3653	13.1716	11.4931	10.2563	1.98747	0.315262	0.73651	0.102321	0.856563	0.87271
PE(18:1_22:5)	10.8335	10.9481	11.0863	10.8578	10.5802	10.369	11.13	9.50241	11.4363	9.58828	11.5925	10.9587	10.4133	11.0556	11.6511	12.3256	13.3215	10.554	11.9335	12.1133	10.9524	9.92638	11.6598	10.5339	11.9627	10.9646	10.3862	11.2927	9.52581	11.0116	10.5102	11.9835	11.0612	11.2121	11.9439	12.408	12.216	11.4502	11.8818	12.4858	12.2298	10.8204	1.02325	0.0153771	0.072449	1.00405	0.00237592	0.14834
PE(18:2_18:2)	13.0029	13.2661	12.5834	12.332	12.8945	12.1853	13.3121	12.0698	12.8133	12.5756	12.2161	12.5639	12.5904	13.3501	14.2821	12.0666	14.3523	14.075	13.7387	14.3823	13.445	12.3323	13.5532	12.4015	12.7466	12.7709	12.3518	13.2523	11.2216	13.6961	13.4443	12.8742	12.4098	13.0118	13.6149	14.7113	12.5567	12.9996	15.1541	13.819	14.9458	13.6482	1.06497	0.00547348	0.020356	1.15685	0.0103475	0.13801
PE(18:2_20:4)	15.5731	12.4848	15.3846	15.4185	15.5755	14.7019	16.1326	14.3319	16.6573	14.8924	15.3837	14.1565	15.2847	16.4713	15.2323	14.4044	8.21498	15.0042	16.4353	15.2467	14.8101	15.0095	15.5494	15.6135	15.6216	15.6293	14.709	16.6253	14.0436	15.0247	15.6911	15.877	14.9391	15.9739	16.6941	15.4036	14.7532	15.6696	-5.99568	16.5639	15.8504	14.9188	-0.597768	0.555891	0.72105	-2.42599	0.40315	0.88132
PE(18:2_22:6)	10.1564	-23.2012	11.0456	10.867	-3.71091	-3.3825	9.86454	9.33	10.4424	9.41472	10.1148	10.4756	10.325	11.0445	15.0998	10.6338	10.9926	10.7774	11.4048	10.0312	9.01399	9.12148	10.4561	10.3489	11.1126	-7.76549	10.1284	9.94545	8.99398	6.19445	10.1535	8.60947	10.3051	10.8168	10.3084	-3.45157	9.81428	9.41903	9.27115	11.2392	9.53489	8.48576	5.60618	0.0711208	0.16522	-0.262418	0.905384	0.94669
PE(18:1_20:3)	13.9224	13.9644	12.9489	13.2403	13.3454	13.0082	14.1949	12.9051	14.7751	12.133	14.1202	13.1847	12.3177	13.9778	14.7141	14.0727	16.6969	12.725	15.4642	14.1988	13.4076	12.5768	13.988	12.2945	13.7267	13.2891	13.1227	14.2231	11.8426	14.2619	12.8325	14.704	13.4414	12.954	13.7634	14.8776	14.6696	14.0093	14.9579	14.9293	14.4885	13.6801	1.0179	0.0610911	0.16777	1.09448	0.00166415	0.14824
PE(20:3_20:3)	12.9487	9.33735	11.9928	12.3981	12.616	12.4677	13.8244	11.2476	13.5049	12.1813	13.1895	12.203	12.0665	13.5351	13.6244	13.1352	15.4366	12.1462	14.3205	13.2744	13.0178	11.0276	11.5535	11.9807	13.0771	12.4238	12.2179	13.3474	9.85211	12.6623	12.7827	13.6891	11.4903	12.4896	13.8006	13.7407	13.3206	13.236	13.0875	14.2795	13.8499	12.6746	1.25528	0.0153967	0.13319	1.29913	0.00118258	0.13608
PE(O-16:0_18:1)	13.6569	13.0926	14.368	13.3476	15.8669	12.9847	14.6644	13.1874	14.1619	12.7942	13.7723	13.954	14.3045	13.1867	15.2872	12.5839	13.9826	13.6193	13.8422	12.9721	12.6128	13.8202	13.4856	14.306	14.0828	15.8869	13.1715	14.7963	12.988	12.5365	13.2127	13.9388	13.7884	14.5974	13.6257	15.4588	13.0179	13.3851	13.6583	14.0581	13.5244	12.6394	-0.34725	0.390421	0.63773	-0.22221	0.571813	0.78258
PE(O-16:0_18:2)	12.775	12.4094	14.3292	12.3921	15.5816	11.9407	14.1465	12.3352	12.783	12.1786	12.5383	12.6209	14.1225	12.5658	14.9169	11.1946	12.849	13.0509	12.9635	11.5621	10.6722	12.8916	12.4958	14.3395	13.0916	15.7208	12.1514	14.1173	11.9958	10.7817	12.4448	12.8939	12.5789	14.7595	12.5992	15.0656	11.6216	12.3349	13.0861	13.2593	12.0366	10.6218	-0.616807	0.290849	0.50241	-0.518989	0.392794	0.67128
PE(O-16:0_20:4)	15.4439	15.3012	16.799	14.5614	14.4979	15.0271	16.7124	14.3883	15.1474	14.2058	14.8636	14.8387	16.7264	14.8163	13.8865	12.3968	15.3486	13.9843	13.9489	13.5092	13.1825	15.2618	15.5015	16.7444	15.0973	14.4495	15.0519	16.7337	14.7465	13.2093	14.5526	15.2159	14.6521	17.1725	15.1243	14.406	12.0753	14.1577	13.9496	14.4849	13.8189	13.3701	-1.38609	0.00422026	0.052177	-1.33736	0.00743277	0.14953
PE(O-16:0_22:4)	12.4741	12.8935	12.9681	12.6918	8.6297	12.1201	13.1704	12.21	13.4128	12.1532	12.4431	12.7872	13.0644	12.6249	14.3899	12.1796	14.4202	12.6052	13.0287	11.8673	11.8562	12.403	13.0137	13.2187	13.2909	3.41121	12.4044	13.5209	12.2315	12.0174	12.5402	12.7373	12.648	13.5308	13.0151	14.551	12.5516	12.6732	13.3316	13.233	12.3572	12.0676	0.48546	0.338105	0.6155	0.898081	0.269548	0.51295
PE(O-16:0_22:5)	14.5508	14.7057	16.0709	14.7131	15.423	14.72	16.1476	13.9602	15.2716	12.8147	14.9194	14.9117	16.1467	14.8354	14.6093	12.8968	15.529	13.9604	14.1538	12.9971	12.4592	14.7673	15.0557	16.2277	15.2455	15.5232	14.8024	15.7914	14.3315	12.6743	14.104	15.3004	14.7732	16.8458	15.0403	14.9565	11.2839	14.2355	14.1862	14.4641	13.4122	12.5249	-1.02029	0.0433148	0.1632	-1.27108	0.0358122	0.15389
PE(O-16:0_22:6)	15.2956	15.1799	16.5782	15.082	17.041	14.9831	16.4755	14.1777	14.9576	14.615	15.3841	15.0215	16.663	14.8723	16.0309	13.3495	14.8447	13.9454	15.1454	13.136	13.1791	15.4237	15.4552	16.6372	15.6355	17.119	15.0266	16.5474	14.5381	13.304	15.0433	15.6917	14.8354	17.0377	15.3029	16.2986	13.6665	14.6253	14.0783	15.243	13.4839	13.0421	-1.18357	0.0210982	0.11251	-1.09355	0.0419454	0.21047
PE(O-16:1_18:1)	15.9739	15.7917	16.3766	15.459	17.2218	15.4212	16.7546	15.5117	16.7758	15.0764	15.5813	15.2506	16.2774	15.3662	17.3545	15.223	17.647	16.3509	16.56	15.8554	15.9798	16.0046	15.9427	16.2628	15.9531	17.1758	15.3535	16.8135	15.3593	16.1848	15.4529	15.9238	15.5575	16.7228	15.6744	17.5305	15.6347	15.8402	16.7017	16.7119	16.3733	16.1302	0.332725	0.373344	0.59348	0.270209	0.348881	0.58433
PE(O-16:1_18:2)	17.0126	16.7369	17.8905	16.1602	15.9452	16.1392	17.5767	16.2945	16.8856	16.2713	16.2962	15.7926	17.8369	16.4464	17.5798	15.3935	17.3855	17.7958	17.0458	16.4319	16.7112	17.1985	17.0516	17.7842	16.7445	16.0084	16.166	17.5488	16.3141	16.7031	16.6591	16.6153	16.2112	18.2784	16.7852	17.886	15.7772	17.0728	17.826	17.1286	16.848	16.6901	0.168876	0.625883	0.82285	0.133783	0.665149	0.75997
PE(O-16:1_20:3)	15.3232	13.8118	16.0615	14.2876	14.736	14.9711	16.7757	13.89	15.1431	14.6869	14.8816	12.9744	15.9039	14.4598	16.3219	14.1888	16.464	15.4027	15.9032	15.5418	14.8327	15.2786	14.539	15.7897	14.7393	14.8948	14.8954	16.632	13.8858	14.7935	15.065	14.9684	13.8933	16.3893	14.6479	16.6073	14.3117	15.5987	15.2252	15.6888	16.0717	14.4943	0.508854	0.231009	0.48782	0.271886	0.468624	0.53984
PE(O-16:1_20:4)	18.2838	18.9898	19.4095	17.5209	17.3555	18.4144	18.6043	18.1875	18.7801	17.7701	17.6939	17.3301	19.2657	17.7483	17.7031	16.309	18.9048	17.6424	18.1529	17.0565	17.0138	18.4474	19.148	19.3327	18.1079	17.4721	18.4696	18.6494	18.5353	17.0453	17.9836	18.1642	17.7023	19.8056	18.0041	17.9917	16.6547	18.1597	18.0481	18.3461	17.5153	17.1317	-0.711023	0.0562784	0.19418	-0.642696	0.0429851	0.22717
PE(O-16:1_20:5)	14.2447	13.6515	16.3229	13.0016	12.5517	14.9583	16.1047	13.8511	14.2061	13.957	15.3547	12.4458	16.2126	14.1943	13.6148	13.0394	14.3888	13.2203	14.9527	12.5051	13.2172	14.2265	13.9699	16.368	13.5572	12.5339	14.9158	16.2459	14.1214	13.2423	14.2282	15.7064	12.9396	16.7222	14.5218	13.8486	13.0693	13.8023	13.3472	15.0775	13.1467	13.3766	-0.732469	0.134315	0.40592	-0.747558	0.116509	0.37843
PE(O-16:1_22:4)	15.4924	15.3155	15.9013	15.3527	15.4749	15.1089	16.1595	14.7481	16.3812	15.1053	15.2018	14.6237	15.9577	15.6208	15.5973	14.8904	17.7908	15.48	15.6741	14.6255	14.8496	15.2804	15.585	15.8654	15.9509	15.5026	14.9946	16.309	14.9051	14.9121	15.4106	15.6396	15.1048	16.3094	15.6957	15.7669	15.126	15.5937	16.499	15.7811	15.0418	14.9147	0.118151	0.761679	0.88702	0.0316205	0.891126	0.89416
PE(O-16:1_22:5)	15.3259	15.124	15.9616	15.3179	15.7944	15.4552	17.9877	13.3832	14.8837	14.0925	14.6131	14.0282	14.9645	16.1976	15.4976	13.9023	15.0681	15.099	14.8563	14.2924	14.2536	15.6092	15.1685	15.8289	15.4428	15.9011	14.6993	15.1971	13.5621	14.486	13.9598	17.1275	14.5044	15.9444	14.9848	15.7774	14.3934	15.21	15.6805	15.0502	15.2226	14.5193	-0.252732	0.543422	0.79823	-0.0822026	0.797206	0.96922
PE(O-16:1_22:6)	19.2293	17.8153	20.2629	18.8767	19.4396	18.6543	19.8638	17.9947	18.6807	18.6672	18.6283	17.4519	20.2366	18.4142	18.3036	17.6187	19.2117	18.0864	19.6575	17.198	17.5728	19.3743	19.4416	20.206	19.3033	19.4463	18.6795	19.9054	18.6913	17.4339	19.04	18.8386	17.7622	20.5611	18.7856	18.644	17.8978	19.0756	18.1624	19.743	17.7066	17.5418	-0.649917	0.110649	0.31802	-0.684909	0.075658	0.26431
PE(O-17:0_22:5)	13.8093	15.219	11.6888	13.5355	13.2322	13.627	13.725	13.8	13.7524	13.2549	10.8536	14.0406	13.766	12.1943	13.4442	12.6679	13.6189	13.4057	13.9228	10.786	12.8936	14.0499	14.1283	13.7522	13.9804	12.8962	13.7567	13.7894	13.6913	12.9515	13.5037	13.8188	13.7461	14.1305	13.1847	13.5361	13.5442	13.521	12.8504	13.4008	13.1876	12.923	-0.541344	0.262105	0.50795	-0.438825	0.00752596	0.17312
PE(O-17:1_18:2)	13.2045	12.0719	13.5273	12.0255	11.747	12.3385	13.922	11.1128	12.7461	12.6598	12.24	11.9364	13.4719	12.5759	13.3267	11.2837	12.7413	12.9589	12.4342	12.1857	12.4427	13.2921	11.9767	13.442	12.6992	11.6309	12.1541	13.9417	11.2059	12.3157	13.0341	12.5518	12.0266	13.8565	12.897	13.6111	11.1687	12.624	12.9541	12.5954	12.5814	12.299	-0.0451083	0.885875	0.97983	-0.0338424	0.921878	0.97905
PE(O-17:1_20:4)	15.3615	14.2601	16.1692	14.4308	15.0744	15.0556	16.5103	13.7675	15.5295	15.1158	15.3012	13.6216	15.978	14.9076	14.6178	13.7266	15.7458	13.7384	15.4217	13.8041	13.8534	15.5457	14.6093	16.0516	14.8821	15.123	14.9436	16.6645	14.0979	13.6036	15.5003	15.5431	14.1322	16.4911	15.2349	14.8626	13.8179	14.9689	13.9276	15.351	14.2526	13.6298	-0.613491	0.124259	0.34287	-0.662627	0.0753725	0.27954
PE(O-17:1_22:5)	12.2246	10.2496	13.144	11.8663	12.4263	12.0452	14.0024	10.4275	12.7082	12.0797	12.8189	10.2818	12.8565	13.2909	12.279	11.5811	13.2991	11.2752	12.7749	11.2107	10.7279	12.5324	12.3765	12.8288	12.5856	12.6187	11.9985	14.1288	11.6697	10.7583	12.4776	12.9041	11.2004	13.224	13.5983	12.6428	11.6371	12.5179	11.9053	12.8917	11.9152	10.8346	-0.0321487	0.946873	0.99169	-0.165074	0.674287	0.89521
PE(O-17:1_22:6)	12.8485	12.2443	13.4996	12.5054	12.5331	12.8296	14.0232	11.5521	12.1618	12.1053	12.5147	11.3139	13.28	12.3344	12.1276	11.3941	12.4982	11.0123	13.0643	11.0476	11.1334	13.1513	12.5434	13.3756	13.2501	12.4927	12.8183	14.0879	12.1219	11.4958	12.6299	12.7114	11.7556	13.8453	12.5992	12.5095	11.8357	12.3004	11.0912	13.1868	11.5272	11.4552	-0.743639	0.0487313	0.19289	-0.727555	0.0399868	0.19389
PE(O-18:0_18:2)	14.3994	13.7113	15.0588	14.5352	18.0034	13.7665	15.2554	13.7429	14.642	13.5854	14.1695	14.7613	15.0401	14.1375	17.2429	13.5774	14.2608	14.241	14.9728	12.9005	11.6879	14.6261	14.3219	15.0845	14.9949	18.2777	13.6847	15.4115	13.6339	11.5507	14.1075	14.5548	14.6897	15.398	14.6761	17.4626	13.9757	14.0703	13.912	15.014	13.194	11.9385	-0.539422	0.42595	0.63773	-0.360816	0.613316	0.81549
PE(O-18:0_20:4)	15.9134	14.5243	16.7637	14.9879	15.2656	15.5317	16.8569	14.0717	15.3415	14.2565	15.1047	14.9769	16.7359	14.746	13.921	12.6782	16.4357	13.8174	13.6056	12.5341	12.4317	16.066	14.8646	16.7368	15.5934	15.3677	15.6176	17.0471	14.3385	12.6843	14.6323	15.4854	14.8741	17.2096	15.2245	14.2941	12.0966	14.7488	14.4812	13.8258	13.1397	12.6717	-1.63884	0.0111861	0.054419	-1.6141	0.00604246	0.14834
PE(O-18:0_22:4)	13.0012	12.5726	13.2229	13.1448	16.3192	12.5566	13.6409	12.4685	14.1193	12.4885	12.5179	12.9559	12.9812	13.1692	15.2066	12.6515	15.273	12.4789	13.3342	11.2322	10.8204	12.9913	13.1982	13.3046	13.705	16.3125	12.5547	13.9175	12.5888	11.3539	12.8594	12.7451	13.146	13.58	13.3883	15.4895	12.7213	13.0251	13.5344	13.388	11.7902	11.2081	-0.209195	0.751399	0.88702	-0.18243	0.745225	0.90745
PE(O-18:0_22:5)	13.5045	12.882	14.142	13.6594	15.4306	13.4909	14.8563	11.9636	14.1383	12.8387	14.3889	13.5493	14.0613	13.9055	14.2827	11.7384	14.6584	12.6177	12.9143	10.5134	9.30449	13.729	13.1883	14.1831	14.2697	15.5405	13.5263	15.0647	12.6171	9.54591	13.2548	14.7376	13.5543	14.5589	14.2314	14.5764	12.043	13.1932	10.0587	13.0347	10.857	9.96082	-1.27011	0.107295	0.20584	-1.43024	0.0830906	0.27148
PE(O-18:0_22:6)	15.5259	14.9276	16.1799	15.3175	17.3126	15.0954	16.4267	14.2221	15.4249	14.6674	15.0952	15.109	16.2193	15.0433	16.395	14.1596	16.2238	14.3988	15.1946	13.4755	13.3031	15.6374	15.094	16.0259	15.8926	17.3511	15.0783	16.7244	14.7035	13.5035	14.9497	15.5193	15.1138	16.4806	15.2915	16.6058	14.3501	14.8274	14.9924	15.2123	13.9542	13.4892	-0.7276	0.148019	0.31802	-0.703809	0.125049	0.311
PE(O-18:1_18:1)	16.407	15.7079	16.6219	15.6281	16.839	15.5472	17.0182	15.1687	16.9948	15.1546	15.4626	15.3152	16.5548	15.6206	16.9586	15.0674	17.0941	16.4917	16.2942	15.5498	15.3206	16.4272	16.0673	16.3961	16.1866	16.8467	15.4522	17.087	15.1088	15.4859	15.5201	15.8752	15.6743	16.8623	16.0218	17.1042	15.3025	15.8764	16.7882	16.5127	16.0455	15.4048	0.0172982	0.959642	0.99169	0.0558868	0.846303	0.85875
PE(O-18:1_18:2)	18.5536	17.6465	18.7808	17.641	17.5703	17.2554	18.8748	16.9862	18.0874	17.4316	17.407	17.2867	18.7087	17.8128	18.1976	16.2377	18.2808	18.6525	17.7869	17.0648	16.8404	18.7093	17.8624	18.6009	18.2207	17.5052	17.18	18.8405	17.0407	16.9492	17.853	17.6081	17.5557	19.0544	18.1955	18.3861	16.5162	17.9603	18.7239	17.8084	17.6048	16.9193	-0.254656	0.471253	0.70428	-0.157232	0.637608	0.93946
PE(O-18:1_20:3)	15.3644	14.4049	15.9689	14.4136	14.6937	15.3939	16.3261	13.6785	15.394	14.7452	14.7893	13.845	15.9665	14.1727	15.1813	13.1856	15.5412	14.769	14.8314	14.8647	13.6072	15.5494	14.9024	16.0188	14.9954	14.7491	15.3822	16.3365	13.9292	13.7456	14.9418	15.1799	14.2967	16.3159	14.5909	15.5275	13.3597	15.1335	14.9411	14.9721	15.3649	13.6397	-0.479646	0.206048	0.43041	-0.412137	0.271587	0.67208
PE(O-18:1_20:4)	19.8076	19.5757	20.2818	18.8249	18.7881	19.3732	19.9511	18.7372	19.9031	19.0618	18.7938	18.6304	20.2868	19.1247	17.8122	16.9552	20.0229	18.4713	18.5867	17.3001	17.1392	19.9358	19.7156	20.2054	19.3413	18.7686	19.3179	20.0378	19.0529	17.2688	19.3127	19.0469	18.9092	20.7068	19.4251	18.0608	17.0677	18.9242	18.9106	18.7026	17.7542	17.2304	-1.20927	0.0156955	0.054419	-1.09591	0.0122989	0.14953
PE(O-18:1_22:4)	15.1458	14.5666	14.9377	14.8874	15.4848	14.4076	15.1638	14.2873	16.4003	13.8643	14.1576	13.9793	15.0891	15.3504	14.5828	14.0523	17.5659	14.6033	14.2761	13.0134	13.2062	14.6283	14.9168	15.3319	15.2306	15.5251	14.3769	15.801	14.2586	13.5906	14.4334	14.7475	14.7004	15.7675	15.3269	14.7709	14.3429	14.8052	11.7524	14.6935	13.5175	13.5526	-0.216479	0.697615	0.83969	-0.774663	0.108807	0.23126
PE(O-18:1_22:5)	16.1008	15.9748	16.4513	15.7507	15.812	15.7355	16.9544	15.3813	16.6876	15.245	16.3615	15.4827	16.1158	16.7633	15.2479	14.5617	17.3641	15.564	15.6749	14.3005	14.092	15.9948	16.2088	16.5027	16.3507	15.8023	15.6075	17.0984	15.7177	14.342	15.6069	16.5562	15.6682	16.8685	17.1581	15.5246	14.7118	15.7897	16.2464	15.7951	14.7268	14.2438	-0.558054	0.232161	0.36942	-0.500456	0.221372	0.47967
PE(O-18:1_22:6)	18.6085	17.6724	19.3817	18.0085	18.3338	17.7621	19.0766	17.1508	17.7624	17.5167	17.7233	16.8641	19.2927	17.5547	17.0983	16.4811	18.4018	16.9294	18.0898	15.6005	15.7712	18.8124	18.1046	19.2522	18.3517	18.358	17.8074	19.0847	17.7257	15.8449	17.9222	17.8938	17.2511	19.5771	17.802	17.4248	16.8235	17.8507	17.0853	18.0732	15.9649	15.654	-1.09787	0.0226964	0.11104	-1.06795	0.0201111	0.17189
PE(O-18:2_18:2)	16.5993	16.2012	17.1288	15.8724	15.5726	15.4364	16.7148	15.7629	16.4025	15.4741	15.6931	15.5733	17.1143	15.9918	16.4693	14.7667	15.8987	16.9828	15.8541	15.3264	15.5788	16.7773	16.4059	17.1749	16.428	15.6235	15.4498	16.9823	15.8279	15.8703	15.836	16.0001	15.8793	17.6295	16.3498	16.7966	15.1081	16.1933	17.1489	16.0432	15.9981	15.6619	-0.260335	0.390834	0.63466	-0.136362	0.645298	0.92242
PE(O-18:2_20:3)	14.658	13.5228	15.5019	14.3357	16.5093	14.2873	16.1544	13.3586	14.9826	13.8037	14.5207	13.3032	15.6055	14.2018	15.9333	13.7029	15.0864	14.416	14.9928	14.5622	13.5947	14.7605	14.0902	15.6868	14.6937	16.5902	14.3604	16.2244	13.7233	13.8226	14.1118	14.87	13.7322	15.9071	14.5568	16.2829	13.8832	14.9061	14.1848	14.9371	14.9239	13.6234	-0.0959553	0.812464	0.94947	-0.151039	0.710241	0.94402
PE(O-18:2_20:4)	18.4575	18.7547	19.3209	17.8159	17.7672	18.2915	18.8478	18.0466	19.082	17.6837	18.0814	17.7209	19.4152	18.1353	17.4689	16.4678	18.8176	17.5978	17.8154	16.9292	16.8332	18.5871	18.9213	19.2387	18.4382	17.8341	18.2899	18.98	18.3908	17.0232	18.0063	18.3518	18.0644	19.7129	18.4549	17.7599	16.8021	17.9658	17.6348	18.0636	17.4353	16.9518	-0.898408	0.015246	0.087699	-0.815593	0.00815542	0.15163
PE(O-18:2_20:5)	15.3124	14.3027	16.744	14.3477	13.8253	15.5448	16.1122	14.5794	15.7708	14.2201	15.5586	13.8504	16.6112	15.3208	14.0054	12.9338	14.8413	14.0409	14.7724	13.4042	13.4746	15.2037	14.8475	16.6556	14.8387	13.8549	15.4818	16.2332	15.1181	13.4701	14.5616	15.8355	14.2998	17.1269	15.6188	14.1094	13.0506	14.7622	14.4128	14.8509	13.7018	13.5328	-1.0377	0.0198609	0.15607	-0.939504	0.036819	0.2189
PE(O-18:2_22:5)	14.0848	13.7682	14.5069	14.1984	13.6325	13.8038	14.7824	13.291	14.325	13.4359	14.31	13.929	14.3897	14.2756	13.6313	12.9173	15.0388	13.5487	13.7976	12.7905	12.6705	14.2826	14.063	14.418	14.6671	13.9277	13.9314	15.0109	13.7066	12.7908	13.8927	14.5102	14.2145	14.8143	14.8427	13.6943	13.3074	13.923	14.5399	13.9191	13.3395	12.8184	-0.4514	0.177254	0.31802	-0.373466	0.209529	0.49638
PE(O-18:2_22:6)	17.9693	16.7925	18.7884	17.1392	17.3335	17.2332	18.1327	16.963	17.2819	17.0223	17.1822	16.4807	18.7276	16.7964	16.5734	16.1876	17.5624	16.438	17.6169	16.0733	16.2334	18.1834	17.7569	18.732	17.6897	17.5044	17.1802	18.3968	17.6817	16.3788	17.2639	17.3803	16.6467	19.2093	17.1751	16.9344	16.6274	17.3206	16.6673	17.8328	16.6864	16.3148	-0.779938	0.0161411	0.14039	-0.747775	0.0144696	0.18887
PE(O-20:1_20:4)	15.8032	15.6207	15.6206	15.5194	15.2344	15.6538	15.5967	15.0547	15.856	15.1568	14.9908	15.2213	15.5512	15.4751	14.6376	13.3879	15.7099	14.2737	15.4337	13.6189	13.7057	16.0662	16.0234	15.6217	16.0343	15.2037	15.6498	15.6594	15.5073	13.9223	15.4451	15.3282	15.6022	16.0317	15.8981	14.9477	13.8629	14.9472	16.2238	15.6149	14.0601	13.7913	-0.921946	0.0260101	0.052136	-0.627525	0.119879	0.2459
PE(O-20:1_22:6)	13.7392	13.6196	14.2023	13.8311	13.4696	13.5415	14.2877	13.3861	13.042	13.365	13.0441	13.0018	14.1877	12.7402	12.5975	12.1777	12.837	11.8801	14.0131	10.8035	11.465	14.2139	13.842	14.1684	14.4586	13.3755	13.6815	14.4471	13.9931	11.5782	13.7506	13.217	13.2971	14.6472	13.2039	12.7836	12.1915	13.2371	11.797	14.3058	11.1983	11.6769	-1.27943	0.00692715	0.020515	-1.19461	0.0152494	0.14834
PG(16:0_18:1)	18.0708	16.6436	19.2728	17.6307	18.3014	17.3166	18.6588	16.0699	17.3917	17.6401	17.4619	16.4534	18.9959	17.3686	17.0645	16.4012	17.9107	16.9028	18.3905	16.1262	16.5771	18.3002	18.146	18.9572	17.9224	18.2694	17.3234	18.7877	17.3323	16.3707	18.0345	17.7258	16.1485	19.2548	17.6958	17.517	16.7164	17.7401	16.9063	18.4679	16.6233	16.4391	-0.592485	0.138628	0.38641	-0.626998	0.0954841	0.33291
PG(16:0_20:4)	11.0096	-5.44429	11.6213	11.7872	11.1543	11.2163	11.6012	10.3871	12.4996	12.1574	12.8382	9.15251	11.4307	12.6443	12.3036	11.3067	13.6475	11.7141	13.4542	14.0421	13.222	11.2304	11.1654	11.4047	11.8684	10.8304	11.244	11.7743	10.5458	13.1581	12.8868	12.6618	10.8734	11.5935	12.9719	12.4554	11.7193	12.4799	11.8857	13.527	14.2542	12.9919	2.68327	0.0701662	0.10829	1.15207	0.0077286	0.13608
PG(18:1_18:1)	16.8847	15.7228	17.88	16.2091	16.2583	16.0745	17.3093	15.472	16.0768	16.0617	16.1332	15.7559	17.7315	15.909	15.4907	14.8003	16.3702	15.6408	16.5375	15.1865	15.3053	17.2314	16.6845	17.6042	16.4261	16.509	16.2261	17.3665	16.525	15.4404	16.3746	16.3961	15.6073	18.1396	16.0542	15.9421	15.4801	16.0883	15.713	16.7867	15.6186	15.3844	-0.773439	0.0189934	0.16157	-0.772778	0.00856758	0.16027
PG(18:1_18:2)	11.4546	11.734	12.64	11.3145	11.0559	11.7059	11.8913	11.1337	12.0074	11.2983	11.5108	11.9045	12.5287	11.2846	12.2832	12.296	12.5937	12.5836	12.3767	11.4337	13.1122	12.1666	11.9775	12.4657	11.6157	11.0752	11.7841	12.2803	11.4922	13.204	11.8112	12.0336	11.4869	12.8964	11.3819	12.4688	12.9059	12.3071	12.4413	12.4334	11.8806	12.9282	0.539337	0.0546064	0.1732	0.321142	0.205787	0.58591
PG(18:1_20:4)	10.8139	-8.03397	-10.3545	11.9997	11.1067	10.8584	11.869	8.38079	11.6022	-10.5368	-10.4673	-12.409	10.889	-7.86635	11.9545	-9.49419	12.7403	11.6591	12.9686	-9.8082	12.8977	10.8787	11.4797	10.7878	11.8773	-9.00146	11.0342	12.2031	9.84346	12.5178	11.5714	11.3913	10.6157	11.318	12.0917	12.1973	11.4769	11.7045	-10.1457	12.996	-8.36143	12.5495	1.63389	0.746552	0.71787	-2.91852	0.466169	0.94923
PI(16:0_16:0)	13.0908	11.7038	13.0496	12.5207	12.4879	12.5511	14.3818	13.5449	12.5283	12.5994	13.0976	13.0967	13.0856	12.3112	14.6544	13.0112	14.3044	13.9927	14.5572	13.8679	14.4024	13.2338	12.6069	12.9218	12.8578	12.0787	12.3624	14.0788	12.5835	14.3809	12.7174	13.2716	12.529	13.0515	12.4224	14.5423	13.0426	14.0312	14.0317	14.5204	13.9405	14.3893	0.984732	0.013353	0.074178	0.890136	0.0158806	0.1757
PI(16:0_16:1)	13.3769	13.2888	13.7451	13.4938	13.9477	14.1144	15.3491	13.7244	13.0918	13.2291	14.5662	14.0432	13.7636	13.0682	16.1445	14.6879	15.6401	14.5201	15.9315	15.2912	16.702	13.6751	13.3087	13.5783	14.0291	13.715	13.9477	15.2822	13.0163	16.3391	13.3678	14.5428	13.5973	13.7391	12.9867	16.0162	14.8088	14.7601	14.3062	15.7517	15.1776	16.57	1.42249	0.00934655	0.03468	1.0365	0.0456498	0.22057
PI(16:0_18:0)	11.7301	10.7194	11.8796	11.2027	10.7556	10.5134	12.39	12.5014	11.7876	11.2191	10.7511	11.9997	11.5382	11.1278	12.6699	10.493	15.1883	12.7433	12.3387	12.0604	12.4226	11.7973	10.5297	11.2366	11.5681	10.3349	10.8346	12.3412	11.8156	12.1408	11.4735	11.1194	11.5856	11.5371	11.0734	12.456	11.098	11.6151	13.3389	12.0683	12.4096	12.1764	0.919911	0.11125	0.20888	0.620653	0.0709741	0.26431
PI(16:0_18:1)	17.0659	16.6754	17.0323	16.8231	16.4995	16.9032	18.2954	17.3825	16.636	16.8127	16.9733	17.4622	17.0176	16.8671	18.5288	17.3609	17.7243	18.6932	17.882	18.0396	18.6204	17.0568	16.9019	16.7699	17.2477	16.2381	16.6533	18.204	16.6038	18.5244	16.9837	17.1988	17.0008	17.0634	16.9118	18.4559	17.6135	17.5385	18.6919	17.7388	18.0992	18.5831	0.91998	0.0045825	0.034053	0.842809	0.00818479	0.14834
PI(16:0_18:2)	18.6014	17.447	19.8202	18.5722	18.6946	18.7622	19.7312	18.8507	18.73	19.1328	19.3976	18.3938	19.633	18.9356	20.5229	19.9921	21.0276	21.2324	20.4005	19.5667	20.5266	18.7093	18.9074	19.5106	18.7993	18.5025	18.6215	19.9814	18.4122	20.2833	19.3902	19.3117	18.4857	19.765	19.4233	20.1673	20.2082	20.2922	21.4231	20.3574	19.6736	20.4157	1.37044	0.000908619	0.015656	1.11586	0.000839968	0.13279
PI(16:0_18:3)	10.6616	8.89272	11.9369	10.4033	10.2438	11.0383	12.3077	10.9307	10.2438	11.2407	11.1851	11.4947	11.8994	10.723	12.5104	11.3247	12.0827	12.8546	11.7754	11.6111	12.3363	10.2511	10.3998	11.53	10.8912	10.213	11.0251	12.1474	10.2949	12.0472	11.324	10.6777	10.8118	11.8792	11.0219	11.8093	11.5473	11.3651	13.0556	11.7227	11.527	12.1326	0.942363	0.0147477	0.14643	0.734799	0.0214767	0.16027
PI(16:0_20:3)	14.7898	14.9811	15.5086	14.9849	14.3611	15.4051	16.5348	15.2378	14.8395	15.1257	16.1461	15.8359	15.387	15.3851	17.2991	15.8343	16.0843	17.0622	15.7571	16.1555	16.7067	14.6925	14.8557	15.0666	15.2988	13.9509	15.1208	16.2586	14.6435	16.6876	15.473	16.2579	15.2657	15.5027	15.3398	17.1614	16.1846	16.3859	16.8794	15.5241	16.1414	16.6701	0.967285	0.00496452	0.047839	0.972439	0.00535873	0.13608
PI(16:0_20:4)	17.409	17.6835	17.7465	17.3306	17.0344	17.9299	18.3305	17.3594	17.6256	17.593	18.6807	18.0632	17.7798	17.2678	18.9045	17.7686	17.9305	18.7001	18.5399	18.1153	19.0941	17.3929	17.6937	17.5203	17.7427	16.8914	17.7415	18.2136	17.1528	18.9941	17.7447	18.7581	17.6569	17.6778	17.2963	18.7155	18.0865	18.4949	18.7034	18.4845	18.1556	18.9751	0.554243	0.0497995	0.16234	0.580845	0.0304049	0.15461
PI(16:0_22:4)	13.189	13.1922	13.6435	13.2488	13.001	13.9614	14.1799	13.5028	13.2926	13.2766	14.593	13.5684	13.7115	13.188	15.2164	14.657	13.6678	14.9289	13.834	14.1858	14.4822	13.3701	12.7548	13.5515	13.7574	12.2742	13.4317	14.2253	13.1107	14.8504	13.6274	14.535	13.7966	13.6438	13.2285	15.0127	14.7085	14.1409	14.8543	13.9213	14.1319	14.4847	0.703801	0.0254831	0.10299	0.700417	0.0230711	0.13801
PI(16:0_22:5)	12.862	13.1919	11.8298	12.1083	11.1125	13.5922	14.3717	12.8148	11.7717	11.6926	12.5623	12.4339	11.3905	11.9997	13.8223	12.4789	12.614	12.5909	12.2421	13.4636	13.44	12.7405	12.1109	11.5818	12.0761	11.2468	12.1178	12.5021	12.8149	13.518	11.4146	13.9253	12.2888	11.5478	11.5543	13.0704	13.0697	12.9679	13.0818	12.3344	13.6147	14.0997	0.390336	0.274291	0.5643	0.67525	0.0730508	0.23898
PI(16:0_22:6)	14.7262	14.8543	15.3652	14.4019	13.9197	15.0101	15.9295	14.6283	14.2144	14.8001	14.8065	15.0763	15.2767	14.0674	15.8072	15.1474	15.7207	15.2961	15.9144	15.3011	16.9692	14.7132	14.8973	14.9779	14.6831	13.6618	14.8434	15.851	14.7139	16.9533	14.9832	14.9082	14.6344	15.214	14.2847	15.559	15.397	15.3804	15.1659	15.8172	15.3181	16.8705	0.681082	0.060689	0.16234	0.47144	0.172032	0.44631
PI(16:1_18:1)	12.5457	2.63418	10.2214	12.9042	10.0558	18.6897	11.8941	18.8072	8.97877	13.5535	10.423	12.5624	8.94234	9.80967	12.4283	11.0614	10.8484	15.4895	11.3498	13.8039	20.5122	12.9002	10.0187	13.787	13.0884	12.9948	18.6022	14.4616	12.8991	20.29	13.3947	19.2701	12.4779	13.6266	13.4546	12.3802	20.1582	14.173	15.7631	14.8122	19.6421	20.3566	1.45428	0.401317	0.67792	1.89546	0.201566	0.44631
PI(16:1_18:2)	10.3434	8.48897	10.8	10.548	9.83243	10.1147	11.3412	10.716	10.8495	10.7203	11.4541	11.1054	11.1258	10.5092	13.0986	10.3248	11.8407	13.1859	11.1915	11.5001	12.091	9.83349	10.2755	12.0711	10.4295	9.44068	11.4664	11.6041	10.9645	12.9253	11.9208	10.3978	10.5107	12.3846	10.0671	11.5112	10.5895	10.872	11.4968	10.9633	11.6164	11.9549	1.14541	0.0221357	0.10299	0.0397155	0.914712	0.94923
PI(17:0_18:1)	12.6273	11.7287	12.5666	12.4033	11.6075	12.4807	13.7965	12.9323	11.6042	12.1849	8.74337	12.5859	12.4751	9.9816	13.6911	12.62	12.6777	13.6845	12.6479	13.17	13.5103	12.6564	11.7927	12.1766	12.7919	11.4588	12.268	13.5424	11.937	13.4649	12.297	8.92994	12.3681	12.3728	9.53691	13.6546	12.8298	12.5165	13.7445	12.5721	13.3783	13.4827	0.614337	0.271102	0.50358	0.556226	0.353623	0.53567
PI(17:0_18:2)	13.3558	13.1493	14.2215	13.1342	12.6009	13.741	14.4526	13.892	12.9001	13.6154	13.4638	13.773	14.2292	13.5179	14.4283	13.7522	13.2814	15.3499	13.5254	13.731	14.3065	13.3153	13.1999	13.9465	13.6226	12.2595	13.4983	14.3575	13.3059	14.2561	13.7297	13.6735	13.4476	14.1627	13.4841	14.1911	13.8695	13.8914	15.3257	13.3463	13.7415	14.238	0.407438	0.175284	0.3747	0.412862	0.142388	0.2821
PI(17:0_20:3)	10.25	10.4115	11.3772	11.2078	9.50001	11.2133	12.7609	11.0443	10.6718	11.1625	11.7528	11.3206	11.6381	10.1793	12.2672	10.8402	12.4981	12.8664	11.2866	12.1767	12.0349	10.8948	9.74004	11.2947	11.4879	9.78791	11.1249	12.6458	10.6732	12.1047	11.3371	12.1647	10.7847	11.4038	10.6213	11.9332	11.3342	12.022	12.4617	11.4929	11.8219	12.0853	0.667838	0.11078	0.29325	0.53354	0.100667	0.22007
PI(17:0_20:4)	13.9215	14.2176	14.0808	13.9892	13.1366	14.394	14.9123	13.9939	13.8502	13.7667	14.7547	14.6232	13.9998	13.7204	14.3416	14.0789	14.8059	14.9697	14.0443	14.2014	15.0779	13.9775	13.9127	13.6161	14.4888	12.8994	14.1568	14.6579	13.5492	15.1751	13.9566	14.8659	14.2504	14.0509	13.7277	14.1913	14.2543	14.6053	14.9608	13.9296	14.1933	15.1032	0.278811	0.218044	0.435	0.250878	0.305379	0.42703
PI(16:0_17:1)	10.3383		10.6973	10.6147	10.3787	10.9512	12.1915	10.9814	10.3439	10.1898	11.3128	10.0292	9.96322	10.6197	12.2752	11.264	11.4247	11.8841	11.7761	11.7941	12.6971	10.7627	10.0114	10.1146	11.2475	10.3392	10.8544	11.864	9.43778	12.6015	10.0728	11.0644	10.1304	10.3741	10.6565	11.9922	11.7036	11.6324	11.849	11.7106	11.4796	12.6157	1.05087	0.00236456	0.068845	1.02228	0.0034489	0.14834
PI(18:0_18:1)	17.0737	16.5065	17.0202	16.5973	15.8199	16.3087	18.3109	17.0107	16.4764	16.8489	16.5345	17.2776	16.9655	16.9491	18.3537	16.8329	16.6467	18.9871	16.7249	17.9645	17.8782	17.0479	16.3854	16.7228	16.9866	15.6291	16.1711	18.1857	16.2803	17.8324	16.9843	16.5988	16.8822	16.9696	17.0211	18.1463	16.7666	16.6893	18.8783	16.622	17.9492	17.7437	0.715145	0.0659529	0.1732	0.65581	0.0812404	0.25182
PI(18:0_18:2)	18.9541	18.9373	19.9177	18.53	18.0855	18.5817	19.8214	19.5869	18.3888	18.8388	18.5666	19.3511	19.8579	18.9868	19.6674	19.029	19.1298	20.9511	18.4997	19.1429	19.4422	19.0378	18.848	19.5861	18.9143	17.8497	18.361	19.6914	18.9811	19.3272	18.9234	18.6402	18.8968	19.8281	19.0198	19.4325	19.0769	19.0295	20.9342	18.5687	19.2187	19.3982	0.323989	0.313581	0.53544	0.34365	0.258014	0.43654
PI(18:0_18:3)	11.7257	12.0826	12.6081	11.9124	11.5347	12.4844	13.229	12.4776	12.2724	12.0659	13.9005	12.8981	12.5024	12.3501	14.2315	12.2135	12.6189	13.3758	12.5683	13.2869	13.2626	12.191	11.2935	12.2377	12.0966	10.9954	12.4001	13.3724	12.1299	12.2312	12.1182	13.8262	12.7549	12.4105	12.1041	14.1243	12.246	12.7118	13.3832	12.4668	13.1805	12.5765	0.550455	0.0845687	0.2689	0.537029	0.106683	0.21843
PI(18:0_20:2)	14.2063	13.6376	14.0067	13.4529	12.4299	12.6553	14.7686	13.9838	13.0599	13.1186	12.9535	14.2929	14.1457	13.1544	14.6922	12.7409	13.6983	15.0608	13.0901	13.9727	14.125	14.2197	13.5875	13.7428	13.8248	12.342	12.5524	14.384	13.3489	14.0542	13.1946	13.144	13.6989	14.0164	13.2444	14.5423	12.9102	13.5355	15.0728	12.9682	13.7698	14.0547	0.223574	0.530219	0.7534	0.215289	0.512666	0.64122
PI(18:0_20:3)	17.7414	17.5856	18.0287	17.4214	16.6441	17.4997	18.6427	17.6775	17.3084	17.4905	17.9125	18.1763	17.9937	16.9036	18.0756	17.1738	18.3755	18.8658	17.3517	17.7899	17.9092	17.9161	17.4432	17.7517	17.9481	16.4359	17.2091	18.5937	17.3526	17.8936	17.627	18.0572	17.8437	18.0628	16.8897	17.9182	17.3655	18.0114	18.8403	17.3067	17.9082	17.792	0.10389	0.702895	0.8536	0.0513572	0.841742	0.7229
PI(18:0_20:4)	21.3568	21.4079	21.6003	21.3169	20.5579	21.1233	21.8012	21.339	21.389	20.8065	21.4937	21.8945	21.6509	21.0363	20.7118	20.7909	21.8544	21.8378	20.8081	20.8814	21.455	21.517	21.4959	21.3304	21.6968	20.4181	20.9395	21.6378	21.1612	21.3935	20.9234	21.5797	21.4346	21.6463	21.0873	20.5344	21.0097	21.4143	21.8445	20.7653	20.9017	21.3868	-0.192503	0.347521	0.5643	-0.203111	0.277242	0.67841
PI(18:0_20:5)	12.035	15.2732	13.7789	12.5492	12.264	12.5977	13.3828	12.8137	12.2738	12.705	14.0729	12.5721	12.2873	12.2305	13.8194	13.3958	13.7809	12.9444	12.9226	17.5721	13.5046	12.7397	12.6409	13.1392	11.0589	12.055	13.4306	14.0215	12.3201	13.6426	12.1429	13.9253	12.6923	13.4621	13.5296	13.429	13.6509	12.561	14.127	12.3341	17.8074	14.6062	0.801634	0.231364	0.3901	1.13865	0.112045	0.21843
PI(18:0_22:4)	14.0847	14.714	14.4519	14.1359	13.9649	14.0008	14.7869	14.1499	14.2249	13.862	14.3619	14.927	14.3305	14.0937	14.7805	14.5102	14.6424	15.05	13.8156	14.6408	14.7582	14.3279	14.5049	14.0282	14.5287	13.7334	13.9364	14.704	13.9574	14.7292	13.9031	14.6293	14.4927	14.4505	14.0033	14.6301	14.7466	14.5577	15.2705	13.7354	14.5746	14.7341	0.229108	0.196717	0.39653	0.229556	0.255881	0.31189
PI(18:0_22:5)	15.0788	15.1164	15.8254	15.0724	14.9064	15.5979	16.1144	15.3107	15.5096	14.7741	15.7718	15.9289	15.799	15.1235	14.9733	15.2977	16.1176	15.6939	14.8014	14.5675	15.5459	15.424	15.3563	15.5728	15.4643	14.718	15.4168	15.9899	15.248	15.5431	14.9274	15.9307	15.3846	15.8381	15.1988	14.8584	15.5546	15.7561	15.8816	14.7896	14.6971	15.4692	-0.181498	0.414423	0.6499	-0.17158	0.384167	0.74502
PI(18:0_22:6)	16.403	16.5833	16.9074	15.9777	15.4979	16.3686	17.2177	16.4443	15.6543	15.9164	15.8577	16.1193	16.9558	15.334	16.401	16.2496	16.2939	16.239	16.7273	15.9134	17.3477	16.5203	16.45	16.641	16.2932	15.2224	16.1873	17.1368	16.5242	17.285	15.9866	15.811	16.267	16.8821	15.2737	16.1203	16.4108	16.4886	16.1929	16.5585	16.051	17.2794	0.0129776	0.959702	0.99169	-0.103624	0.686003	0.81036
PI(18:1_18:2)	15.8029	16.1038	16.7533	16.0773	15.2477	16.0033	17.3191	16.6552	15.5548	16.8336	15.8632	16.887	16.7651	16.3702	18.268	16.341	16.5092	19.4108	16.9045	17.7709	18.0767	15.806	16.1527	16.4859	16.5254	15.1038	15.8417	17.2899	16.2683	17.8582	17.0197	15.943	16.654	16.738	16.7191	18.1096	16.5281	16.5101	19.4668	16.7084	17.8667	17.9563	1.15902	0.0223317	0.072449	1.0457	0.0304138	0.14834
PI(18:1_20:3)	12.4244	12.6955	12.1368	13.2784	10.7006	11.8961	14.0061	13.367	11.6188	13.5489	12.7577	14.0924	13.1035	11.7956	15.0385	12.1854	14.4727	14.9644	12.6523	14.6017	14.7217	12.8464	12.7184	11.6014	12.9672	12.003	11.4348	14.8774	12.9991	14.5216	12.4568	12.732	13.4832	12.0788	13.1673	14.5962	12.7913	14.3272	15.1413	12.9852	14.8911	14.6026	1.06356	0.077739	0.20584	1.23814	0.011434	0.14824
PI(18:1_20:4)	17.2083	16.4059	17.324	17.7727	17.1659	17.2271	18.4546	17.1505	17.3796	17.4448	18.0552	18.0892	17.3824	17.9251	18.7254	17.809	19.798	18.4921	18.1162	17.6608	18.4099	17.4358	17.3449	17.1695	18.0032	16.7799	17.225	18.486	17.2393	18.4116	17.5384	17.9889	17.9332	17.2022	18.2839	18.4195	17.9865	19.0669	19.0649	18.104	17.6673	18.3812	0.900881	0.00760091	0.050184	0.775025	0.00352185	0.13279
PI(18:1_22:5)	12.0106	10.4511	12.5679	12.4651	12.1773	12.2675	13.2203	11.6701	12.3434	12.5644	12.5619	12.9527	12.2687	12.6447	13.649	12.9518	14.5511	13.6296	12.6591	12.7641	13.7459	12.2846	11.7469	12.2504	12.5021	11.8586	11.9786	13.3858	12.3397	13.612	12.1727	12.5038	12.2307	12.3829	12.8631	13.1389	13.1997	13.6545	13.8622	12.5875	12.9919	13.5744	1.05356	0.00353279	0.047839	0.830274	0.00114596	0.13279
PI(18:2_18:2)	11.5131	11.8547	12.6162	11.7135	11.1551	12.2156	12.9107	11.9292	11.688	12.6626	12.176	12.8402	12.7333	11.8595	13.9473	11.8898	12.8311	15.599	11.814	13.2434	13.0746	11.3502	12.4383	12.537	12.2042	10.6882	12.0638	12.6137	11.7606	13.1423	12.9918	11.3812	12.3953	12.4821	11.9734	13.575	11.3465	11.6469	15.5164	11.8384	13.3935	12.8842	0.877873	0.103572	0.19383	0.614191	0.271998	0.4648
PI(20:0_20:4)	11.7829	13.4835	11.9582	11.9061	10.5793	12.1417	12.4288	12.6046	11.5875	11.727	12.6377	12.9931	11.7703	11.8041	12.0844	11.1587	12.1442	13.2918	10.6669	10.7921	10.9173	12.1215	12.2897	11.8543	12.0026	10.4518	11.7981	12.5417	11.6529	11.7625	12.0226	12.8367	12.0109	12.1782	11.6044	11.2306	10.8472	12.0067	13.3906	9.77009	11.6448	11.1683	-0.515717	0.193501	0.3901	-0.505514	0.232156	0.51295
PI(18:1_22:6)	11.8662	10.6773	12.2477	11.8158	10.9673	11.9186	13.4015	11.8218	11.0853	11.8234	11.6373	12.4172	11.9168	11.795	13.2033	11.4546	12.8978	12.6115	12.6795	12.9055	13.9783	11.7595	11.7174	11.9495	12.0322	10.7254	11.6821	13.3135	12.0562	13.9825	12.1515	11.8379	12.0683	12.1244	11.8319	12.9978	11.714	12.5222	12.6345	12.5979	13.026	13.7699	0.875614	0.0218477	0.11864	0.529055	0.117181	0.31448
PS(18:0_18:1)	13.7638	14.4482	14.7488	13.132	13.3706	14.021	14.5723	14.3889	17.2116	12.8364	12.3827	14.466	15.1507	14.1828	12.1937	12.8037	17.4746	12.5704	11.7108	12.7275	12.0077	12.8601	14.4199	15.9239	13.2411	13.3382	13.7691	14.7085	14.2887	11.7416	13.0121	14.3199	14.0993	16.1574	13.784	12.1569	12.9428	13.2594	15.2018	12.2446	12.5611	11.7437	-0.98288	0.214465	0.38641	-1.00397	0.0695642	0.21287
PS(18:0_18:2)	12.6728	11.2229	10.8841	10.3865	8.61834	10.4424	11.658	12.5585	14.6688	8.97163	8.28286	10.4221	10.3821	11.9944	9.88954	10.8417	16.1603	11.2968	9.31489	10.2428	10.2726	7.99279	13.3305	12.3905	9.75489	9.65622	10.3586	12.4173	11.782	10.7214	10.1292	10.834	12.1529	12.7156	11.0987	10.0209	10.9945	11.5474	14.9015	9.86249	9.96576	10.6611	0.392345	0.671861	0.84467	0.0365026	0.96013	0.99826
PS(18:0_20:4)	15.5243	14.5969	15.0181	13.6418	12.8067	14.3445	14.8987	15.6391	16.642	12.8256	12.7044	14.8353	15.3039	15.6167	11.8441	14.1011	18.8956	13.4441	12.3477	12.3476	12.6097	13.1252	15.0596	15.9955	13.4662	13.1001	13.9135	15.8136	14.3254	13.4998	13.9017	14.4669	15.4789	16.0635	14.4457	12.131	13.8073	14.104	16.9754	13.0754	12.3391	13.3885	-0.620795	0.506585	0.69695	-0.694366	0.283715	0.40018
PS(18:0_22:4)	13.3293	11.3423	9.39896	11.7493	8.72745	11.2613	11.7449	12.9165	14.9009	8.51453	9.65041	11.8495	11.6525	12.8602	9.99051	11.4432	14.1573	11.0793	-3.23942	9.03406	10.7927	9.39501	12.3294	11.7731	10.573	10.3259	10.9059	13.3231	11.4326	11.5511	11.3419	10.9627	12.9828	11.3139	11.2247	8.21976	10.9551	10.8597	11.8304	9.01468	9.6223	11.236	-1.79587	0.389708	0.75381	-1.03047	0.0766721	0.15282
PS(18:0_22:5)	12.7136	8.48496	11.247	10.3203	9.68669	10.8161	12.408	12.6105	14.4029	8.12617	8.85471	11.4598	10.924	11.997	10.0214	10.8054	16.6082	10.5736	8.64861	7.92968	9.95984	10.3962	11.7862	10.9493	-3.78057	7.0966	10.1624	12.8549	11.2276	10.6695	10.0928	9.57697	12.3273	10.7107	10.6632	10.1666	11.3819	11.4303	14.1227	10.34	7.80399	10.7066	-0.109328	0.920361	0.98569	1.28308	0.347777	0.78031
PS(18:0_22:6)	14.1347	12.8284	12.3324	11.4206	10.7395	12.5425	13.463	14.2178	14.823	11.9278	10.664	12.2014	12.4361	13.0076	10.3187	12.2922	17.5344	11.1081	11.0619	10.4898	11.2918	11.7235	13.7796	12.8906	11.5338	11.158	12.7432	14.4151	13.0775	12.3074	12.9131	11.9572	14.0926	13.329	11.7629	10.2643	17.6748	12.9753	15.0568	11.8468	10.4682	12.3243	-0.456649	0.625872	0.79199	0.0335526	0.971721	0.99119
PS(18:1_18:2)	12.7941	12.5067	11.463	11.9289	13.4652	11.0136	11.8456	12.3478	12.3264	10.627	11.3093	12.061	11.4195	11.9287	13.8496	12.1299	13.2746	11.4789	12.4334	12.589	11.1375	11.6152	12.6155	11.1672	11.8873	13.4112	11.4547	12.2509	10.845	11.807	11.1702	12.1906	12.2522	11.834	11.5122	14.1798	12.5986	12.3258	12.4795	12.3004	12.8524	11.5194	0.421325	0.290585	0.50802	0.586328	0.121069	0.23653
PS(18:1_20:4)	12.4024	8.67675	10.9011	10.1307	9.45034	11.2202	12.0203	12.3083	12.821	7.25049	8.28204	10.6843	10.9305	12.3644	10.8896	11.428	15.193	10.1899	10.7837	9.5107	9.77141	9.29018	10.6755	12.2823	7.46946	11.0239	10.9716	13.1462	11.249	10.6783	10.8172	10.8963	12.4538	12.1933	11.2028	10.1599	11.2264	10.3575	14.0114	9.05966	9.06122	10.8514	0.721853	0.384527	0.63466	-0.270034	0.700218	0.8632
PS(18:2_18:2)	12.3849	12.9251	12.3227	11.5916	12.6866	11.9018	11.7771	11.665	12.0439	11.3367	12.1526	12.5565	12.4157	12.3972	13.2466	12.4756	12.7785	11.8889	12.3987	12.6903	11.5622	12.4292	13.4064	12.2661	12.4582	12.3792	12.0157	12.0948	10.9045	11.9164	11.9023	12.8488	12.3058	13.0327	12.3262	13.4704	12.9396	12.8091	12.4308	12.5759	12.7412	11.8623	0.29437	0.213382	0.42298	0.339788	0.171183	0.31189
PS(18:2_20:4)	12.6376	13.9433	12.3396	12.5002	12.0325	12.2904	12.4603	11.8669	12.4394	11.7582	12.4215	13.3798	12.487	12.3563	12.5484	12.1998	13.1659	11.2604	12.3346	12.5352	11.6861	12.8541	13.9004	12.59	12.86	12.1687	12.7205	12.3733	11.4542	12.1268	12.1206	13.2394	13.0502	13.0851	12.2141	12.9329	12.9055	12.3157	12.4797	12.3892	12.438	12.0678	-0.243519	0.365013	0.62974	-0.189313	0.365389	0.78258

## Sheet: Supplementary Table 3
Byeon et al. Lipidomic characterization of bile and serum reveals an altered lipid landscape in end-stage primary sclerosing cholangitis
Supplementary Table 3. Log2 transformed total levels of lipids in bile from patients with PSC (n=7) and controls (n=16)
Subject ID	55_Control	57_Control	64_Control	66_Control	71_Control	73_Control	74_Control	79_Control	87_Control	89_Control	93_Control	95_Control	48_Control	50_Control	53_Control	54_Control	86_PSC	92_PSC	94_PSC	03_PSC	72_PSC	75_PSC	80_PSC	Log2 Fold-change (PSC/Control)	P-value
Sex	F	M	M	M	F	M	F	F	M	F	F	M	M	F	M	F	M	M	F	M	F	M	M
Subclass Age	38.7644	52.9534	40.5342	43.2603	29.8466	30.1342	28.3041	34.3671	37.389	54.0658	49.9699	53.3836	55.8685	53.2932	55.3205	46.3068	37.389	69.4301	62.4137	61.4137	28.2904	31.3151	40.7205
AcCa	25.8782	22.4737	24.219	20.9839	22.7693	24.0352	24.2251	25.1178	24.5515	23.6793	22.7236	22.6107	26.3901	25.3218	24.4365	22.8062	20.5299	24.1351	19.7717	25.1805	23.3748	19.8974	21.4786	-1.8363	0.0730822
Cer	26.8445	25.899	27.2881	22.9941	25.7595	26.03	26.1939	26.5653	26.7505	26.027	26.4566	26.08	28.8284	25.933	26.4955	25.7997	23.8715	23.4409	20.8869	27.9545	24.9859	23.5196	23.7595	-2.18675	0.034465
MHC	18.796	18.5288	18.8718	15.1829	18.8322	18.214	19.6345	19.5286	18.8812	18.7501	18.9112	19.0324	21.2284	18.4215	18.6666	19.0305	14.5929	16.2291	16.4415	23.07	17.2755	15.7762	19.4751	-1.23043	0.30912
DHC	17.0289	16.2849	17.5014	13.4214	16.5507	16.3271	17.8541	17.6357	16.4732	16.1148	16.6696	16.3912	19.2174	15.9502	16.786	17.3482	16.8091	19.7741	19.8514	18.7107	22.4332	17.1953	24.5692	3.18399	0.0226905
THC	14.9821	13.5627	14.2776	14.1189	14.4962	14.8054	15.8079	15.1514	14.2173	13.0379	14.3867	13.4419	17.0665	14.2602	13.9991	14.283	13.9499	15.4353	14.1751	15.6305	16.5978	13.9288	16.6029	0.695181	0.201677
SPH	20.0345	21.5314	18.4877	21.7105	17.8856	22.9072	17.2055	19.824	18.4407	19.9623	22.4542	16.9952	19.9221	15.7604	16.1957	15.9638	16.9708	17.0811	17.4285	18.5481	17.9638	16.9146	18.2409	-1.48751	0.0293073
SM	24.8123	24.9836	23.7207	23.216	25.4491	25.1461	26.8222	25.0192	22.3438	24.1627	22.8143	25.9867	27.3812	21.5231	21.7703	24.1348	20.5816	23.5154	23.5122	20.9363	24.3764	21.8021	26.928	-1.23724	0.218903
LPC	27.1648	27.4279	26.8012	27.0927	28.1698	25.9391	26.0681	26.7077	25.0394	27.0534	26.0433	27.2271	28.8795	25.6553	26.0353	24.9201	26.1617	27.6314	25.4162	27.504	28.4832	24.2803	26.2594	-0.10528	0.866112
Ether LPC	20.3823	19.0904	19.9476	18.254	20.1191	19.1831	21.0447	20.1104	19.4897	20.5027	18.6008	20.1077	21.5962	18.898	19.5941	19.3789	18.5556	18.6916	18.2629	19.7438	21.4969	16.206	25.411	-0.00190151	0.998718
PC	32.0751	32.372	30.0283	30.8466	32.3961	31.7732	31.8168	31.7437	31.573	29.6017	29.1269	31.7237	31.5489	28.6559	29.1553	29.1534	30.4546	30.4819	30.1145	31.3545	30.8573	30.5735	29.7561	-0.336207	0.390552
LPC	19.3422	20.1984	21.1419	20.3512	20.9312	20.7368	21.3936	21.188	20.7988	20.7934	19.2636	21.0352	19.7949	18.121	19.3323	18.9908	22.6042	21.3589	19.2111	21.9193	22.7297	19.9206	20.3872	0.94824	0.13002
Ether LPE	13.3899	13.8789	13.5127	15.1551	13.6283	13.5986	14.6106	15.5265	14.8866	14.6015	12.5942	14.4029	14.808	13.9712	14.1637	13.8344	16.3097	15.4756	13.6398	16.4724	22.4369	16.121	14.7202	2.29345	0.0759032
PE	24.9442	24.9904	25.0161	24.8285	23.111	25.029	25.4027	25.4332	25.0767	24.7152	23.8372	26.0376	24.0279	23.1633	24.7816	24.0525	22.3721	22.6548	25.465	25.6623	23.8086	21.4326	25.5385	-0.80524	0.279734
Ether PE	17.2184	17.8984	17.5209	17.7248	16.8934	17.1541	19.0456	19.8879	18.6239	18.2565	16.7012	18.0113	19.5139	17.1124	17.8469	17.2647	18.3594	19.6721	20.5185	21.3716	23.3318	17.6944	18.7811	2.04414	0.032335
LPG	16.6733	17.8229	16.5038	17.5829	13.4545	15.4849	17.0924	18.1726	17.2639	17.5257	16.5518	17.6565	17.528	17.0438	17.1608	16.9941	13.6539	13.2875	15.7143	15.4343	15.0415	13.0595	15.3829	-2.39643	0.000600811
PG	15.7906	16.9764	16.1481	16.813	14.0574	15.8556	17.238	16.8266	17.1745	16.6783	15.6994	16.1828	17.6373	16.1048	15.5708	15.5978	12.7548	14.7883	18.8532	19.2727	16.4571	14.2828	17.0321	-0.0660882	0.945766
LPI	24.949	25.0015	25.0235	24.8378	23.1216	25.0349	25.4111	25.4402	25.0858	24.727	23.8484	26.0414	24.0798	23.1912	24.7886	24.0727	22.4087	22.6924	25.4841	25.687	23.879	21.4866	25.547	-0.782379	0.289037
PI	12.4914	16.5377	16.819	14.9136	13.5765	15.1868	15.9682	17.5093	16.4217	19.354	19.866	15.008	20.7981	18.1052	15.7715	19.2627	16.3513	18.215	20.9517	17.8147	19.5849	17.1083	17.9961	1.56451	0.0736554
LPS	13.1088	14.3523	14.4998	13.878	14.0287	14.0326	14.0797	14.068	13.8159	14.5773	12.9468	14.2787	17.4196	13.144	13.9277	13.7579	16.4425	14.4499	13.9647	15.1714	18.1929	14.2876	14.1707	1.12023	0.115997
PS	18.1242	20.1027	19.6045	19.2901	17.8469	19.6074	20.2862	20.3499	20.0244	20.0435	19.1996	19.0716	21.9686	18.8865	19.9034	20.1457	18.5602	19.3151	21.1001	19.7442	22.1008	18.5667	19.4655	0.182619	0.748578
LPA	11.5229	13.7045	14.584	12.5682	12.7999	14.016	13.7709	12.9406	12.9983	13.4344	11.6395	12.6898	16.6656	11.804	13.0034	12.2913	14.3563	15.3806	15.3992	14.3602	16.1678	15.3634	13.7128	1.81084	0.000872107
PA	15.1659	16.4719	14.9161	15.106	14.944	15.6749	16.2443	15.744	15.3754	14.5776	14.5604	15.7001	16.8891	14.0605	15.5375	14.9639	15.096	16.6979	16.3433	17.5232	17.5005	15.3668	16.6617	1.0849	0.0239027
MLCL	8.17103	9.54539	10.2189	8.03483	9.74234	10.5674	9.46213	8.57142	11.3679	10.8897	9.71118	N.D.	12.0216	9.4215	N.D.	9.97555	-10.9154	9.07467	13.5201	10.73	14.6251	10.2405	11.1149	-1.49438	0.666722
CL	16.4201	17.5416	17.5855	16.8947	14.8986	17.198	19.0926	18.4676	19.5004	18.9803	17.3143	12.6239	18.4922	16.9034	15.1437	17.8351	13.4885	16.1542	20.8327	17.598	18.0429	15.0125	17.5911	-0.220797	0.829598
FFA	19.7735	19.2148	20.3794	19.4211	19.2484	20.6887	19.1948	19.6369	19.5559	19.7738	18.894	18.3699	19.8076	17.0552	17.7823	18.7007	19.0625	20.7694	18.2922	18.9731	20.0902	16.5971	19.8572	-0.126891	0.828134
ChE	17.8173	21.8116	20.2894	14.8678	22.7091	22.4289	21.2884	23.4697	19.9339	19.9723	21.5439	23.2837	26.3346	23.3232	23.1717	22.2738	21.8799	15.1538	18.2208	22.3431	19.0714	20.3588	22.7062	-1.57047	0.222459
DAG	24.8859	24.7464	23.953	20.2342	25.0794	24.9331	24.7218	25.3278	26.6178	22.3019	23.7869	24.5579	25.38	24.1688	24.0281	22.6902	23.6286	20.6972	21.2445	26.816	23.0012	22.4008	24.0937	-1.08731	0.234475
TAG	23.3163	24.8819	24.1412	26.1435	25.3556	25.0475	24.1095	25.2818	24.144	22.5254	23.6675	26.3327	27.5586	24.5036	23.9365	23.9424	24.9015	25.7634	26.1063	27.5584	25.4415	25.5061	28.7872	1.61441	0.0231728

## Sheet: Supplementary Table 4
Byeon et al. Lipidomic characterization of bile and serum reveals an altered lipid landscape in end-stage primary sclerosing cholangitis
Supplementary Table 4. Log2 transformed total levels of lipids in peripheral serum and portal serum from patients with PSC (n=8) and controls (n=13)
Specimen	Peripheral serum																					Portal serum																					Peripheral serum		Portal serum
Subject ID	48_Control	50_Control	53_Control	54_Control	55_Control	57_Control	62_Control	64_Control	66_Control	71_Control	73_Control	79_Control	97_Control	47_PSCC	56_PSCC	61_PSCC	63_PSCC	65_PSCC	80_PSCC	92_PSCC	96_PSCC	48_Control	50_Control	53_Control	54_Control	55_Control	57_Control	62_Control	64_Control	66_Control	71_Control	73_Control	79_Control	97_Control	47_PSC	56_PSC	61_PSC	63_PSC	65_PSC	80_PSC	92_PSC	96_PSC	Log2 Fold-change (PSC/Control)	P-value	Log2 Fold-change (PSC/Control)	P-value
Sex	M	F	M	F	F	M	F	M	M	F	M	F	F	M	M	M	M	M	M	M	M	M	F	M	F	F	M	F	M	M	F	M	F	F	M	M	M	M	M	M	M	M
Subclass Age	55.8685	53.2932	55.3205	46.3068	38.7644	52.9534	35.5534	40.5342	43.2603	29.8466	30.1342	34.3671	40.1753	32.6137	37.4247	47.4795	63.5151	62.6548	40.7205	69.4301	41.0466	55.8685	53.2932	55.3205	46.3068	38.7644	52.9534	35.5534	40.5342	43.2603	29.8466	30.1342	34.3671	40.1753	32.6137	37.4247	47.4795	63.5151	62.6548	40.7205	69.4301	41.0466
AcCa	21.4533	23.7825	21.2643	20.5555	20.3295	19.1461	21.4313	20.9773	21.4604	20.8617	20.6362	20.8827	21.9614	21.0422	21.8095	21.3841	23.5782	21.8581	22.3059	21.8782	21.7233	21.2097	21.5471	20.8365	20.6207	20.72	21.0624	21.4725	20.2036	20.8269	20.8854	20.6877	19.7613	21.471	20.6036	21.8955	21.6209	21.2265	22.0155	21.9144	21.7991	21.4435	0.813434	0.0546906	0.695268	0.00577788
Cer	22.621	25.157	22.454	22.9092	20.951	20.0693	23.1797	22.7595	22.8794	23.0604	22.2088	23.4725	21.8739	22.5367	21.5491	21.588	23.1682	21.5671	23.189	21.0623	21.1899	22.8943	22.0734	22.5259	23.4248	21.7241	22.3068	23.2694	22.3448	22.831	23.3491	22.5025	22.8148	22.4347	22.8241	21.8519	21.9485	22.6819	21.8074	23.2675	21.6997	21.3106	-0.603014	0.200831	-0.479554	0.107047
MHC	20.454	24.2551	20.9954	20.6948	19.9654	18.1041	21.3251	21.6655	21.0428	21.311	20.2476	22.2577	21.0979	20.8943	20.9603	20.7775	22.6206	20.4857	22.4072	20.4114	20.0373	20.5682	20.7598	21.137	21.2222	20.4919	20.3786	21.481	21.1699	20.915	21.3132	20.7275	21.6215	21.7332	21.1501	21.1531	21.1494	21.1899	20.6224	22.411	20.863	20.1769	0.0422394	0.934731	0.0495609	0.850508
DHC	20.3949	24.1983	20.9376	20.6383	19.9121	18.0533	21.2743	21.5985	20.9958	21.2619	20.206	22.1971	21.0269	20.8479	20.8734	20.7003	22.5735	20.3964	22.3569	20.3542	19.9425	20.5124	20.6805	21.081	21.1657	20.444	20.3327	21.4231	21.0953	20.8714	21.2681	20.6909	21.5624	21.6636	21.0978	21.056	21.0692	21.1307	20.5266	22.3534	20.7978	20.088	0.0290983	0.955248	0.0310119	0.907044
THC	19.1376	21.8496	19.1559	19.0947	18.4014	16.4225	19.1783	19.1428	19.0314	19.3642	18.5081	20.3423	19.5482	19.0302	20.1399	19.7591	19.6894	20.1796	20.4673	19.6932	19.2705	19.2171	19.9845	19.1815	19.5972	18.7969	18.616	19.5417	18.6641	18.9991	19.3117	18.8813	19.8013	19.9288	19.199	20.53	20.2977	19.2815	20.393	20.5426	20.2977	19.3969	0.6112	0.120357	0.721432	0.012057
LSM	13.5641	15.0083	13.2064	12.5202	12.2963	10.5572	13.6381	13.2627	13.0255	12.8325	11.9803	14.1188	13.235	12.8766	13.3521	12.4162	13.1572	13.3612	14.0518	13.3127	13.1738	13.4588	13.4355	13.0515	13.1956	12.4871	12.4673	13.69	13.4364	13.0208	13.2252	12.6897	12.9855	13.093	13.2649	13.3634	13.0844	13.1829	13.087	13.9081	13.801	13.3086	0.193814	0.576903	0.279931	0.0830274
SM	29.0813	31.2951	28.8577	28.7629	27.9947	26.6866	29.2147	28.9961	28.7995	28.8277	28.4626	29.4309	28.925	28.5129	28.1322	28.3225	29.2289	28.3657	29.7163	27.8517	27.5737	29.2115	28.5361	28.9283	29.1423	28.5088	28.4877	29.5738	28.6179	28.7479	29.1289	28.6976	28.8444	29.556	28.8218	28.3484	28.6995	29.0308	28.3725	29.8269	28.4299	27.8339	-0.408933	0.287382	-0.251161	0.305695
SPH	15.7129	13.503	15.2223	16.0988	15.8224	15.1145	15.1136	16.2494	15.8728	15.8126	15.3771	15.5434	16.0618	15.4702	15.2738	15.548	15.6471	15.5314	17.2135	15.8293	16.1029	14.8005	14.9262	15.1144	15.0663	15.1235	14.526	14.9176	15.0621	15.6772	15.2355	14.8545	14.3168	15.3786	15.091	15.3874	15.5433	15.4275	15.3062	15.7801	15.9213	15.7716	0.326674	0.27958	0.528625	0.00130865
LPC	27.9794	29.8973	28.2641	27.5659	26.4931	24.5865	27.8657	27.2261	28.2648	27.7101	27.1227	28.2115	27.8491	27.3439	26.6265	25.6097	26.5654	26.4418	27.5738	25.6068	25.1466	28.2321	25.9695	28.2204	28.1656	27.5981	27.6735	28.6343	27.3888	28.2998	28.3286	27.999	27.2509	27.9657	27.4323	27.0448	26.6587	27.0634	26.3909	27.7561	26.8569	25.9292	-1.25388	0.0123198	-0.933535	0.00382142
Ether LPC	22.1581	24.4828	22.263	21.6189	20.4951	18.9585	21.9886	21.375	21.9822	21.5416	21.1723	22.4108	22.2732	21.4338	20.322	19.6709	21.1999	20.9383	21.7043	19.8159	19.5102	22.4828	20.2297	22.3687	22.1892	21.6942	21.8322	22.8676	21.4964	21.9939	22.0547	22.1922	21.49	22.3058	21.6718	21.2143	20.5984	21.2313	21.0485	21.8705	20.9016	20.0391	-1.1733	0.0195409	-0.86631	0.00576513
PC	31.2574	33.6656	31.5109	31.3426	30.6056	29.4079	31.692	31.3735	31.4057	31.1959	31.0702	31.9348	30.9923	31.0397	30.9876	30.8978	31.6864	30.7772	32.2416	30.6403	30.7284	31.4139	31.6857	31.5473	31.7836	30.9527	30.4267	31.8651	30.9773	31.19	31.5527	31.2264	31.2811	31.5434	31.1312	31.2475	31.1971	31.5153	30.8056	32.277	31.2121	30.8593	-0.21778	0.510031	-0.0613436	0.759731
Ether PC	26.8575	29.6212	26.9775	26.5045	25.7186	24.2682	27.4676	27.0438	26.945	26.8546	26.4916	27.6096	26.4467	26.8414	26.9649	26.1572	27.2225	26.7741	27.8441	26.0452	26.1944	27.0936	27.1316	27.1512	26.9884	26.4732	26.3425	27.6787	26.6499	26.7167	27.2906	26.8145	26.913	27.4201	26.971	27.1945	26.4401	27.0636	26.9008	27.999	26.5607	26.3295	-0.0757921	0.850049	-0.0417263	0.849464
LPE	20.006	19.1788	20.0938	19.5131	21.2268	20.0031	19.5835	19.314	19.2521	20.2468	20.2169	20.087	20.0591	19.3065	20.6445	17.916	18.0999	18.4947	19.1796	18.2054	17.3534	19.9527	19.8632	20.3077	20.0332	21.0019	19.8752	19.7417	19.3662	17.8728	19.7751	19.3542	20.1525	20.1529	19.3048	20.4232	18.1361	18.1852	18.3104	19.4239	18.731	17.86	-1.25623	0.0104518	-1.00696	0.0162638
Ether LPE	15.557	14.71	15.7361	14.6622	15.4485	14.6532	15.7025	14.7645	15.8949	14.6381	15.0408	14.415	15.8699	14.9676	16.1796	13.7043	15.5086	14.984	14.5732	15.0716	14.3842	16.6304	16.6447	17.2898	15.9749	16.3425	16.1509	16.4113	15.9206	14.7034	15.7917	15.9535	16.0013	17.3492	15.626	16.0062	14.5945	15.1794	15.6182	15.371	15.7104	14.7034	-0.239351	0.445429	-0.892249	0.00274882
PE	21.1063	21.1146	21.0329	20.8841	21.5906	20.3817	21.5043	20.0903	21.258	19.8426	21.3231	20.5464	20.941	21.2488	22.6736	21.4509	22.5716	20.6195	22.9602	21.9069	21.6154	20.748	21.3856	20.9951	21.3268	21.4644	20.405	21.5805	19.4102	21.6581	20.6216	21.7953	20.4112	21.4498	21.5426	22.9955	21.8562	21.801	21.041	23.0024	22.3509	21.6103	0.987336	0.010579	1.00564	0.00581998
Ether PE	22.0851	21.6955	22.8267	21.4276	21.94	21.609	22.6269	21.1291	22.0915	21.2862	21.427	20.9431	22.7844	21.4939	21.5417	20.1536	22.393	21.3603	21.7448	20.3927	20.3786	22.2221	22.0912	22.7571	21.9371	21.9886	21.5924	22.6535	21.4982	20.4615	21.6131	21.755	21.2227	23.1904	21.7942	21.8068	20.4329	21.6146	21.6049	21.8587	20.8942	20.4361	-0.653983	0.0690242	-0.616463	0.0512707
LPG	13.1781	13.4605	13.6568	13.6263	13.9284	13.8689	14.1342	13.4859	13.9382	13.7526	14.0414	13.9764	13.6892	13.749	13.884	13.4373	13.9446	13.7568	14.2531	13.7604	14.3178	13.192	13.9925	13.3498	14.1913	13.2144	13.3921	13.7003	12.7476	13.7329	13.7788	13.3025	13.66	13.3395	13.4516	13.3463	13.0006	13.5613	13.2153	14.0782	13.4252	13.8991	0.138872	0.289131	-0.00999031	0.951931
PG	18.6204	17.2865	19.754	18.1401	18.6384	17.8716	19.1628	16.8504	17.955	18.0938	18.0028	17.1895	19.5185	17.8706	17.5887	16.9041	18.4455	17.5077	18.8216	16.9709	17.326	18.8892	18.626	19.4543	18.4051	18.6565	17.9242	19.2758	18.0136	17.2292	18.488	18.2712	16.9756	19.8232	18.1724	18.0238	17.3519	18.2076	17.5041	18.9348	17.4135	17.2284	-0.557832	0.120158	-0.609421	0.0617663
LPI	16.9361	17.0926	17.4674	17.1935	18.0724	17.5106	17.414	16.3616	16.7295	17.348	17.1074	16.6357	16.9536	16.8137	16.1861	15.8603	16.2659	14.8749	16.8428	16.4314	14.547	18.0931	18.874	19.3632	18.8109	17.6316	18.5252	17.7236	17.3451	16.154	17.3753	17.9096	18.6922	18.4027	16.8027	16.8176	16.6639	17.1936	15.5368	17.6162	16.6971	16.1384	-1.16242	0.00554074	-1.38597	0.000438894
PI	22.191	22.1317	22.6475	22.1089	21.5306	22.1847	22.9415	22.4332	22.1216	21.9625	22.4359	22.6674	22.6362	22.0308	22.7433	22.1805	23.1017	23.5039	22.3554	22.3651	23.178	22.3226	22.2759	22.3681	22.4749	21.353	22.0111	22.8639	22.0198	23.0565	22.101	22.6451	22.2785	22.6452	22.1657	22.5153	22.6569	22.676	23.5648	22.3125	22.6151	23.0893	0.375224	0.107395	0.359759	0.0889807
PSC	16.27	15.7315	16.0073	14.5805	14.2486	15.4052	16.0145	16.4821	18.1106	14.1728	13.7352	15.7878	16.3298	16.234	13.2346	14.86	19.7134	14.2463	13.3856	13.7134	13.6523	14.2696	16.0978	17.0436	14.5486	14.3868	15.1456	16.6966	15.586	14.2932	14.9329	15.5226	16.3001	17.2124	15.2839	13.3278	17.8203	15.1142	17.6142	14.0674	13.6258	14.2349	-0.725891	0.408312	-0.405143	0.562372
LPA	13.998	14.3146	14.586	14.6823	14.3015	14.2015	15.3974	15.4598	14.4707	15.4401	14.4202	15.1855	14.5444	16.4452	15.5578	15.0224	14.5057	16.0118	15.1938	15.9092	14.6624	14.2112	14.8904	14.5732	15.0356	14.4033	14.1325	15.6007	15.0208	14.8024	15.6473	14.1914	15.4892	14.354	16.3576	15.682	15.0509	14.0965	16.0951	15.2235	15.7901	14.831	0.721058	0.0245462	0.594541	0.0722824
PA	12.0445	9.69619	9.67649	10.4848	10.1916	10.0431	12.3194	13.0052	12.3469	9.39476	10.6672	9.93112	10.7783	11.1351	11.4952	11.1587	14.1878	11.5391	11.4571	11.8834	10.9052	10.6621	11.5848	10.5477	9.75413	10.0678	9.91548	12.729	10.4813	11.2389	11.0321	10.5234	10.9585	10.5968	11.3492	11.7463	11.4159	11.0593	14.0069	11.9369	11.7627	11.0161	0.906383	0.0861469	1.01037	0.0262091
FFA	18.5935	16.0367	20.0995	19.0819	20.8668	19.5256	16.4677	19.7697	18.2608	19.2287	18.8062	19.2241	20.1686	18.1411	21.1335	19.6327	18.501	20.7398	20.4156	20.0728	19.4699	19.3687	18.6759	19.8818	19.5087	21.3037	19.3927	18.3452	19.9692	19.3067	17.9033	16.9137	19.3199	19.97	17.3703	20.0566	18.8742	17.6505	19.5953	19.9708	19.7146	19.1447	0.830226	0.136734	-0.17282	0.719507
ChE	27.0589	29.1699	27.0956	26.6337	26.638	25.5748	27.1873	26.8857	26.7776	26.3557	27.0153	27.5362	26.7568	26.2682	26.2257	25.8967	26.8416	26.505	27.3387	25.2645	24.8362	27.5248	25.1377	27.1073	27.0715	26.7552	27.0398	27.5454	27.2075	27.1035	27.1424	27.3482	27.3955	27.452	26.6463	26.669	26.4227	27.0019	26.3079	27.3415	25.818	24.8126	-0.82875	0.0381404	-0.686425	0.0553602
DAG	22.1195	25.1154	21.5437	23.2805	20.3548	19.2949	22.1419	21.7546	23.6145	23.161	22.2209	21.8944	21.5812	21.3133	22.6757	21.7093	22.6251	21.1271	23.5921	21.5417	21.7774	23.6005	24.0113	22.7484	24.8125	22.0725	23.1663	23.7136	21.8396	23.087	23.491	23.459	21.9013	22.3804	22.1307	24.7222	23.4381	23.4135	21.2874	24.2897	23.4337	23.1388	-0.11457	0.821887	0.133047	0.776976
TAG	29.9841	32.7338	28.9945	30.4316	28.4784	27.8998	29.381	29.1705	30.6267	30.2709	29.8734	29.9888	29.4581	29.6398	30.9055	30.0015	30.1121	29.5395	31.2105	29.7741	30.9581	29.5559	31.2176	29.9405	31.0269	28.6344	29.7272	29.648	28.6989	29.9854	30.0298	30.2226	29.0604	28.8373	29.8177	31.4332	30.5795	30.2616	29.392	31.0789	30.3068	30.8832	0.475973	0.250408	0.731806	0.0384771

## Sheet: Supplementary Table 5
Byeon et al. Lipidomic characterization of bile and serum reveals an altered lipid landscape in end-stage primary sclerosing cholangitis
Supplemental Table 5. List of abbreviations in the manuscript
Abbreviation	Full term
PSC	Primary sclerosing cholangitis
IBD	Inflammatory bowel disease
LPI	Lysophosphatidylinositol
PS	Phosphatidylserine
CL	Cardiolipin
THC	Trihexosylceramide
PC	Phosphatidylcholine
PE	Phosphatidylethanolamine
PG	Phosphatidylglycerol
PI	Phosphatidylinositol
PS	Phosphatidylserine
LPC	Lysophosphatidylcholine
LPE	Lysophosphatidylethanolamine
LPG	Lysophosphatidylglycerol
LPI	Lysophosphatidylinositol
LPS	Lysophosphatidylserine
DAG	Diacylglycerol
TAG	Triacylglycerol
SM	Sphingomyelin
CER	Ceramide
ChE	Cholesteryl ester
DHC	Dihexosylceramide
GlcCer	Glucosylceramide
GlcSph	Glucosylsphingosine
LC-MS/MS	Liquid chromatography–tandem mass spectrometry
HCD	Higher-energy collisional dissociation
CID	Collision-induced dissociation
FDR	False discovery rate
PCA	Principal components analysis
MELD	Model for end-stage liver disease
ATX	Autotaxin
GPR	G-protein-coupled receptor
PLA2	Phospholipase A2
